# Supplementary material for: LncRNA MIR200CHG inhibits EMT in gastric cancer by stabilizing miR-200c from target-directed miRNA degradation
Source: Nat Commun. 2023 Dec 8;14:8141. doi: 10.1038/s41467-023-43974-w (PMC10709323; doi:10.1038/s41467-023-43974-w)
Supplement: Supplementary file 4 — Supplementary Data 1 [file 41467_2023_43974_MOESM4_ESM.xlsx]

## Sheet: Sheet1
Supplementary Data 1. Top differentially expressed mRNAs between the MSS/EMT subtype and non-MSS/EMT subtypes in the TCGA cohort.
Gene name	log2 fold change	Average expression	P-value	BH adjusted P-value
THBS4	3.58	2.7	5.28e-38	1.21e-33
ZCCHC24	1.96	2.99	1.14e-35	1.03e-31
FBXL7	1.32	1.83	3.69e-35	2.84e-31
CCDC80	2.57	3.17	4.89e-35	3.29e-31
CLMP	1.86	2.19	1.62e-34	7.91e-31
DDR2	1.81	2.44	2.12e-34	9.05e-31
SSC5D	2	2.04	3.85e-34	1.38e-30
MAP1A	1.58	1.89	4.09e-34	1.38e-30
JAM3	1.59	2.48	7.4e-34	2.21e-30
SFRP1	2.61	1.62	1.68e-33	4.33e-30
ATP8B2	1.51	2.29	1.82e-33	4.33e-30
OGN	3.26	2.44	1.85e-33	4.33e-30
C7	3.33	2.41	2.6e-33	5.39e-30
CNRIP1	1.11	1.71	7.65e-32	1.25e-28
OMD	2.07	1.54	1.09e-31	1.67e-28
JAM2	1.51	1.65	1.45e-31	2.16e-28
FERMT2	1.72	2.66	2.6e-31	3.68e-28
MRAS	1.12	1.85	3.04e-31	4.09e-28
CYP1B1	2.32	2.34	4.43e-31	5.42e-28
ARHGEF25	1.61	1.77	6.06e-31	7.09e-28
AKT3	1.33	1.96	1.18e-30	1.29e-27
INMT	1.69	1.6	2.82e-30	2.76e-27
ROR2	1.62	1.8	3.24e-30	3.12e-27
ZEB1	1.53	2.54	5.48e-30	4.93e-27
CLIP3	1.81	2.72	5.59e-30	4.93e-27
AOC3	2.28	3.27	7.13e-30	6e-27
FXYD6	1.59	1.88	9.57e-30	7.88e-27
MSRB3	1.99	2.63	1.21e-29	9.56e-27
PDLIM3	2.1	2.97	1.3e-29	1.01e-26
LAMA2	1.51	1.69	3.37e-29	2.39e-26
HAND2	2.53	1.54	6.23e-29	4.11e-26
ECM2	1.15	1.67	7.65e-29	4.96e-26
LAYN	1.27	1.63	9.08e-29	5.75e-26
NDN	1.7	2.9	1.07e-28	6.67e-26
LHFPL6	1.58	3.69	1.37e-28	8.38e-26
FGF7	1.68	1.77	1.55e-28	9.16e-26
DPYSL3	2.24	4.2	1.96e-28	1.14e-25
PKD2	1.23	2.64	2.05e-28	1.16e-25
CHRDL1	2.27	1.61	2.14e-28	1.17e-25
SPARCL1	2.36	5.61	2.15e-28	1.17e-25
TGFB3	1.32	1.93	2.44e-28	1.3e-25
MGP	2.77	5.65	2.51e-28	1.33e-25
KANK2	1.57	3.62	2.61e-28	1.37e-25
ITPR1	1.06	1.62	3.2e-28	1.63e-25
GUCY1B1	1.41	2.82	3.4e-28	1.7e-25
RGMA	2.1	1.76	3.79e-28	1.82e-25
CPXM2	2.16	2.39	3.8e-28	1.82e-25
DENND5A	1.1	2.42	3.81e-28	1.82e-25
KCNJ8	1.23	2.03	4.05e-28	1.9e-25
PRELP	2.64	2.94	4.28e-28	1.97e-25
OLFML1	1.18	1.98	4.55e-28	2.08e-25
MRGPRF	2.32	2.75	5.84e-28	2.58e-25
COL14A1	2.25	2.95	6.19e-28	2.71e-25
TNS1	2.36	4.09	1.05e-27	4.45e-25
MAP3K3	0.87	2.73	1.22e-27	5.12e-25
GUCY1A1	1.77	2.76	1.32e-27	5.46e-25
DACT3	1.75	1.65	1.62e-27	6.56e-25
APBB1	1.31	1.73	1.69e-27	6.8e-25
PGM5	2.31	1.82	1.82e-27	7.2e-25
PODN	2.21	3.32	1.93e-27	7.47e-25
MN1	1.73	1.84	1.98e-27	7.6e-25
PBX3	1.18	2.68	2.41e-27	9.12e-25
TUBA1A	1.61	4.86	2.8e-27	1.03e-24
HSPB6	3.78	4.37	4.7e-27	1.7e-24
SYT11	1.35	2.34	5.03e-27	1.77e-24
LIX1L	1.32	3.07	5.48e-27	1.88e-24
EML1	1.41	1.68	1.01e-26	3.27e-24
TTC28	1.13	1.61	1.11e-26	3.53e-24
EVC	1.33	1.84	1.21e-26	3.83e-24
MYLK	2.49	3.23	1.67e-26	5.22e-24
TNS2	1.37	3.28	1.72e-26	5.36e-24
GAS1	1.94	2.36	2.08e-26	6.32e-24
GLT8D2	1.19	1.99	2.59e-26	7.74e-24
KCNE4	1.28	1.65	2.61e-26	7.75e-24
DCN	1.9	4.53	3.71e-26	1.1e-23
PTGIS	2.44	2.69	3.89e-26	1.14e-23
SRPX	1.89	2.26	3.99e-26	1.16e-23
FNBP1	1.61	3.1	4.01e-26	1.16e-23
DNAJB5	1.59	1.68	4.12e-26	1.19e-23
AC005747.1	1.38	2.21	4.98e-26	1.4e-23
SLIT3	1.64	1.81	5.27e-26	1.48e-23
CNTNAP1	1.31	1.86	5.34e-26	1.49e-23
RERG	1.55	1.5	8.86e-26	2.37e-23
CAVIN1	1.73	5.48	9.66e-26	2.57e-23
FHL1	2.59	3.42	1.01e-25	2.68e-23
NLGN2	1.25	2.36	1.02e-25	2.68e-23
PDE3A	1.46	1.69	1.13e-25	2.94e-23
LTBP1	1.63	3.69	1.35e-25	3.46e-23
RSPO3	1.82	2.03	1.4e-25	3.57e-23
ABI3BP	1.91	1.85	1.48e-25	3.77e-23
CAVIN2	1.83	2.5	1.66e-25	4.19e-23
DLC1	1.14	2.21	1.78e-25	4.43e-23
CFL2	1.55	2.23	1.96e-25	4.79e-23
CALD1	1.97	5.39	2.6e-25	6.24e-23
MRVI1	1.87	2.82	2.66e-25	6.37e-23
DIXDC1	1.39	1.96	3.01e-25	7.13e-23
CPED1	1.75	1.91	3.27e-25	7.72e-23
ITGA9	1.45	2.01	3.43e-25	8.06e-23
FGFR1	1.47	2.35	4.09e-25	9.52e-23
FSTL1	1.46	4.89	4.99e-25	1.14e-22
ITPKB	1.3	2.96	5e-25	1.14e-22
PHLDB2	1.3	1.6	5.35e-25	1.2e-22
RHOJ	1.16	2.24	5.6e-25	1.25e-22
PLN	2.59	2.63	6.25e-25	1.39e-22
KIRREL1	1.2	2.83	6.44e-25	1.43e-22
ACTA2	2.21	6.43	8e-25	1.74e-22
FIBIN	1.39	2.16	8.23e-25	1.79e-22
ADH1B	2.22	1.57	8.92e-25	1.9e-22
LIMS2	1.69	1.98	9.83e-25	2.07e-22
NPR2	0.79	1.64	1.1e-24	2.3e-22
DAAM2	1.5	1.87	1.11e-24	2.31e-22
KCTD10	0.7	2.89	1.13e-24	2.32e-22
MAP1B	1.75	2.52	1.14e-24	2.34e-22
SLC22A17	1.34	1.6	1.21e-24	2.47e-22
RAB23	1.35	2.08	1.24e-24	2.53e-22
TGFB1I1	1.61	3.36	1.45e-24	2.93e-22
HSPB7	2.66	2.29	1.55e-24	3.09e-22
PTPRM	1.01	2.14	1.6e-24	3.17e-22
COPZ2	1.26	2.15	1.62e-24	3.2e-22
SERPINF1	1.8	4.63	1.83e-24	3.56e-22
EFEMP1	2.05	3.87	2.28e-24	4.34e-22
EDNRA	1.33	2.57	2.57e-24	4.88e-22
FBLN5	1.69	3.17	2.61e-24	4.94e-22
ZEB2	0.96	1.59	2.81e-24	5.29e-22
PHLDB1	0.89	1.81	3.11e-24	5.77e-22
TNXB	1.87	1.74	3.25e-24	5.97e-22
GYPC	1.48	2.84	3.32e-24	6.08e-22
PLXDC2	1.49	2.75	3.4e-24	6.21e-22
FAXDC2	1.37	1.57	3.84e-24	6.88e-22
SPON1	2.37	3.47	4.74e-24	8.39e-22
ARMCX1	1.2	1.88	4.85e-24	8.53e-22
SMARCD3	0.94	1.55	5.07e-24	8.86e-22
MEF2C	1.07	1.85	5.09e-24	8.86e-22
ASB2	1.68	1.51	5.52e-24	9.56e-22
SYNPO2	3.12	3.05	5.66e-24	9.74e-22
LMOD1	2.86	3.37	6.87e-24	1.17e-21
TAGLN	2.55	5.95	7.03e-24	1.19e-21
GXYLT2	1.41	1.65	7.29e-24	1.23e-21
SYDE1	1.13	2.63	7.44e-24	1.25e-21
DCHS1	1.2	2.42	7.52e-24	1.26e-21
GFPT2	1.2	1.61	8.92e-24	1.48e-21
RBPMS2	2.25	2.34	1.01e-23	1.67e-21
CCDC69	1.64	3.01	1.22e-23	1.99e-21
ZNF853	1.33	1.51	1.23e-23	2e-21
TCF4	0.92	1.78	1.34e-23	2.15e-21
FLNA	2.21	7.02	1.42e-23	2.28e-21
EFEMP2	1.28	2.89	1.46e-23	2.33e-21
MOXD1	1.43	1.88	1.51e-23	2.4e-21
MXRA7	1.42	3.05	1.71e-23	2.7e-21
FBLN1	2.46	4.2	1.82e-23	2.84e-21
BICC1	1.25	1.85	1.86e-23	2.9e-21
TSHZ3	1.17	1.66	2.41e-23	3.69e-21
ST6GALNAC6	0.93	2.54	2.5e-23	3.81e-21
PARVA	0.99	3.69	3e-23	4.46e-21
CYBRD1	1.88	3.99	3.27e-23	4.81e-21
CPE	1.97	3.1	3.71e-23	5.44e-21
PLEKHO1	1.23	2.76	4.71e-23	6.8e-21
CRYAB	1.91	2.55	4.89e-23	7.04e-21
ZNF25	0.76	1.71	4.95e-23	7.1e-21
EBF1	1.07	1.52	5.33e-23	7.62e-21
MYL9	2.5	6.6	5.36e-23	7.65e-21
SAMD4A	1	1.54	9.84e-23	1.37e-20
QKI	0.92	2.21	1.04e-22	1.44e-20
HIC1	1.15	2.07	1.08e-22	1.49e-20
ITGA7	1.63	2.21	1.21e-22	1.65e-20
NRP2	1.33	2.38	1.23e-22	1.67e-20
EMILIN1	1.71	4.87	1.25e-22	1.69e-20
TCF7L1	1.09	1.78	1.35e-22	1.8e-20
COL6A2	1.53	6.65	1.61e-22	2.14e-20
HSPB8	2.26	2.82	1.65e-22	2.19e-20
AKAP12	1.79	2.57	1.92e-22	2.52e-20
FAM129A	1.86	3.02	2.11e-22	2.74e-20
HSPA12B	0.94	1.83	2.33e-22	3.03e-20
GNB4	1.13	2.45	2.35e-22	3.04e-20
S1PR3	1.35	2.13	2.52e-22	3.26e-20
DIPK2B	0.87	1.66	2.88e-22	3.69e-20
CDC42EP3	1.23	2.26	3.1e-22	3.95e-20
COL8A1	1.79	2.92	3.1e-22	3.95e-20
C1R	1.54	5.01	3.33e-22	4.22e-20
FLNC	2.99	3.3	3.41e-22	4.3e-20
TMEM47	1.49	2.95	3.77e-22	4.73e-20
ATP2B4	1.52	4	3.8e-22	4.75e-20
SGCE	1.37	2.52	4.08e-22	5.07e-20
NEXN	1.85	2.69	4.28e-22	5.3e-20
TLN1	1.08	5.78	5.22e-22	6.37e-20
COL8A2	1.31	1.96	5.71e-22	6.89e-20
PALLD	1.56	4.36	6.1e-22	7.33e-20
CLIC4	1.32	5.18	6.46e-22	7.74e-20
GGT5	1.33	2.93	7.03e-22	8.35e-20
CDH11	1.31	2.78	7.7e-22	9.11e-20
FZD4	0.91	2.18	8.01e-22	9.42e-20
HEG1	1.15	3.3	8.05e-22	9.44e-20
ADGRA2	1.33	3.4	8.25e-22	9.63e-20
A2M	1.55	6.69	8.67e-22	1.01e-19
C4B	1.3	1.54	1.01e-21	1.16e-19
RCAN2	1.65	2.61	1.1e-21	1.26e-19
MFAP5	1.78	2.36	1.14e-21	1.31e-19
JPH2	1.97	1.6	1.24e-21	1.41e-19
PDZRN3	1.64	2.17	1.26e-21	1.43e-19
RASSF2	1.29	2.49	1.29e-21	1.46e-19
FBN1	1.5	3.25	1.29e-21	1.46e-19
PPP1R12B	2.06	2.86	1.44e-21	1.62e-19
SORBS1	2.18	3.19	1.49e-21	1.68e-19
RAB31	1.23	3.79	1.53e-21	1.72e-19
SCARA3	1.69	2.32	1.63e-21	1.81e-19
SSPN	1.33	2.09	1.97e-21	2.18e-19
ASPN	2.07	4.21	2.08e-21	2.3e-19
ANXA6	1.31	4.25	2.1e-21	2.32e-19
TUBB6	1.31	3.46	2.26e-21	2.48e-19
DACT1	1.29	2.22	2.54e-21	2.77e-19
TMEM119	1.54	3.07	2.79e-21	3.02e-19
CBX7	1.07	2.15	2.8e-21	3.03e-19
RASL12	1.21	2.31	2.83e-21	3.05e-19
IGFBP7	1.35	7.81	3.4e-21	3.63e-19
PRUNE2	2.21	1.99	3.47e-21	3.7e-19
KCNMB1	1.79	1.75	3.83e-21	4.05e-19
SYNM	2.98	2.81	3.97e-21	4.2e-19
DPT	1.88	2.07	4.17e-21	4.4e-19
ADARB1	0.82	1.66	4.52e-21	4.72e-19
LAMA4	1.12	3.25	4.52e-21	4.72e-19
CNN1	3.38	4.57	5.64e-21	5.85e-19
OLFML3	1.51	3.57	6.14e-21	6.33e-19
NCS1	1.64	2.73	6.32e-21	6.49e-19
MYH11	3.65	4.67	6.65e-21	6.8e-19
ARMCX2	1.18	1.97	6.97e-21	7.09e-19
HEYL	1.43	3.09	8.17e-21	8.27e-19
IGFBP4	1.76	7.43	8.55e-21	8.63e-19
C2orf40	2.29	1.56	9.92e-21	9.96e-19
ILK	0.83	2.13	1.08e-20	1.07e-18
ZBTB47	1.03	2.62	1.12e-20	1.12e-18
CELF2	1.27	2.16	1.13e-20	1.12e-18
ARHGAP31	0.92	2.18	1.18e-20	1.17e-18
SFRP2	3.25	5.04	1.34e-20	1.32e-18
CHRDL2	2.54	2.83	1.47e-20	1.43e-18
SNRPN	1.23	2.2	1.59e-20	1.54e-18
TSPAN18	1.42	2.61	1.69e-20	1.63e-18
TIMP2	1.41	5.61	2.09e-20	1.99e-18
MFAP4	2.38	5.32	2.11e-20	2e-18
CAP2	1.4	1.89	2.24e-20	2.11e-18
C4A	1.2	1.6	2.28e-20	2.15e-18
VIM	1.12	6.58	2.28e-20	2.15e-18
GEM	1.44	3.9	2.4e-20	2.25e-18
ZBTB4	0.9	4.08	2.43e-20	2.27e-18
SMOC2	2.18	3.82	2.48e-20	2.31e-18
IL1R1	1.27	3.53	2.51e-20	2.34e-18
AMOTL1	1.35	2.59	2.52e-20	2.35e-18
NR2F1	1.55	2.77	2.73e-20	2.53e-18
CSRP1	1.56	4.81	2.84e-20	2.63e-18
BARX1	2.43	3.36	2.91e-20	2.69e-18
PLSCR4	1.27	2.44	2.94e-20	2.71e-18
GPC6	1.22	2.15	3.13e-20	2.88e-18
C1S	1.54	5.08	4.23e-20	3.81e-18
S1PR1	1.3	3.31	4.45e-20	3.99e-18
PMP22	1.18	4.5	4.52e-20	4.05e-18
MDFIC	1	2.4	4.74e-20	4.22e-18
RHOQ	0.73	3.13	5.05e-20	4.49e-18
MMRN2	1.05	2.68	5.18e-20	4.6e-18
FAM49A	0.93	1.57	5.84e-20	5.13e-18
PRRX1	1.31	2.2	5.89e-20	5.17e-18
SVIL	1.68	3.65	7.07e-20	6.19e-18
GREM1	2.21	4.07	7.11e-20	6.21e-18
ARHGEF17	1.06	2.69	7.31e-20	6.36e-18
CD99L2	0.95	2.79	7.53e-20	6.54e-18
ARHGEF16	-1.04	3.13	7.84e-20	6.79e-18
MAN1C1	1	1.6	8.04e-20	6.94e-18
SH3BP5	0.78	1.51	8.93e-20	7.69e-18
TACR2	2.3	1.79	1.02e-19	8.71e-18
FILIP1L	1.32	3.92	1.31e-19	1.11e-17
CRISPLD2	1.34	3.45	1.44e-19	1.22e-17
RAI2	1.57	2.73	1.74e-19	1.45e-17
FOXN3	0.86	3.18	1.79e-19	1.49e-17
FRMD6	1.06	1.72	1.8e-19	1.5e-17
CXCL12	1.58	2.73	1.88e-19	1.56e-17
VEGFC	0.83	2.15	1.94e-19	1.6e-17
ACKR1	2.09	2.63	2.11e-19	1.73e-17
CYYR1	0.96	2.3	2.13e-19	1.74e-17
STAT5B	0.73	3.46	2.52e-19	2.05e-17
PJA2	0.83	4.26	2.64e-19	2.14e-17
FOXF1	1.56	3.15	2.73e-19	2.2e-17
ANGPTL2	1.47	4.29	3.25e-19	2.6e-17
CACNA1H	1.7	2.5	3.83e-19	3.05e-17
EHD2	1.42	5.05	3.99e-19	3.18e-17
PALM	1.45	2.02	4.26e-19	3.38e-17
FZD1	0.97	2.67	4.66e-19	3.67e-17
KLF9	1.34	3.46	4.66e-19	3.67e-17
PKD1	1.01	2.63	5.18e-19	4.03e-17
THBS3	0.79	2.36	5.84e-19	4.53e-17
BACE1	0.85	2.47	6.71e-19	5.17e-17
LPAR1	1.18	2.06	7e-19	5.38e-17
CALHM2	0.89	2.52	7.76e-19	5.93e-17
ENTPD1	0.75	2.49	7.91e-19	6.03e-17
RBFOX2	0.64	3.27	8.99e-19	6.78e-17
TPM2	2.06	5.2	9.47e-19	7.13e-17
CRTAP	0.79	4.65	9.62e-19	7.23e-17
SMIM10	1.02	1.62	9.85e-19	7.39e-17
COX7A1	1.18	2.61	1e-18	7.51e-17
TIMP3	1.38	2.41	1.06e-18	7.94e-17
DOCK11	1.1	2.16	1.31e-18	9.7e-17
PAPLN	1.13	1.64	1.33e-18	9.86e-17
SCARF2	1.38	2.98	1.34e-18	9.92e-17
ARSB	0.74	1.98	1.38e-18	1.01e-16
MITF	0.85	1.61	1.44e-18	1.06e-16
SNX29	0.67	1.88	1.52e-18	1.11e-16
KDF1	-0.95	3.42	1.59e-18	1.16e-16
TNFSF12	1.07	3.18	1.74e-18	1.27e-16
C20orf194	0.97	1.68	1.98e-18	1.44e-16
ACTG2	3.44	5.35	2.33e-18	1.69e-16
COL6A3	1.45	5.15	2.66e-18	1.91e-16
BEX4	1.34	2.83	3.01e-18	2.15e-16
SH3PXD2B	0.99	3.24	3.44e-18	2.45e-16
IRF6	-0.94	3.95	3.54e-18	2.51e-16
PCDHGC3	1.17	2.06	3.55e-18	2.51e-16
LPP	1.39	3.99	3.63e-18	2.57e-16
LRRC32	1.27	3.81	3.66e-18	2.58e-16
MYH10	1.2	2.55	3.68e-18	2.58e-16
SMTN	1.49	3.74	3.74e-18	2.62e-16
WWTR1	1.3	3.49	3.74e-18	2.62e-16
ITGA1	1.07	2.78	3.96e-18	2.77e-16
PRKCB	1.25	1.55	4.19e-18	2.92e-16
RFTN1	0.99	3.03	4.29e-18	2.98e-16
LDOC1	1.51	2.72	5.28e-18	3.66e-16
ROBO1	0.95	2.1	5.54e-18	3.83e-16
LUM	1.56	6.99	5.59e-18	3.86e-16
LDB2	0.75	1.56	6.05e-18	4.16e-16
FMNL3	0.79	2.27	6.1e-18	4.19e-16
NUMBL	0.76	2.45	6.38e-18	4.37e-16
PRSS23	1.06	3.11	6.86e-18	4.68e-16
SELP	1.38	1.74	7.41e-18	5.05e-16
JAZF1	0.84	2.15	7.72e-18	5.24e-16
MAGEH1	1.04	2.66	8.16e-18	5.51e-16
NR2F2	0.96	4.08	8.53e-18	5.75e-16
OSTM1	0.64	2.87	8.61e-18	5.8e-16
TSPAN9	0.79	2.74	8.94e-18	5.98e-16
RTL8B	1.08	2.43	9.25e-18	6.18e-16
NTN1	1.64	2.14	1e-17	6.67e-16
SDC2	1.06	3.46	1.03e-17	6.83e-16
TSPAN2	1.38	2.08	1.03e-17	6.84e-16
SPOCK1	1.58	2.31	1.14e-17	7.51e-16
IL6ST	0.98	4.1	1.29e-17	8.49e-16
TNC	1.9	4	1.36e-17	8.95e-16
DTX1	1.08	1.57	1.39e-17	9.09e-16
FKBP7	0.74	2.15	1.4e-17	9.16e-16
GNG11	1.02	2.76	1.46e-17	9.51e-16
PKIG	1.09	3.71	1.49e-17	9.68e-16
CBX6	1.44	3.05	1.5e-17	9.71e-16
TSPAN4	0.84	2.41	1.54e-17	9.94e-16
TSHZ2	1.01	1.52	1.56e-17	1.01e-15
NR3C1	0.98	2.45	1.69e-17	1.09e-15
AP002956.1	1.27	4.19	1.7e-17	1.09e-15
TEK	0.87	1.69	1.86e-17	1.2e-15
ATXN1	0.66	1.94	1.95e-17	1.25e-15
SDC3	1.06	4.03	1.98e-17	1.26e-15
COL6A1	1.21	6.37	2.03e-17	1.29e-15
RGMB	0.98	1.96	2.03e-17	1.29e-15
AC080038.1	1.26	3.73	2.4e-17	1.51e-15
MXRA8	1.6	4.66	2.44e-17	1.53e-15
RAB25	-1.09	5.98	2.46e-17	1.55e-15
PRKAR2B	1.2	1.78	2.49e-17	1.57e-15
ADAMTS1	1.32	2.87	2.57e-17	1.61e-15
SFRP4	2.53	4.05	2.67e-17	1.67e-15
MARVELD1	1.19	4.13	2.8e-17	1.73e-15
PDGFRB	1.21	4.72	3.47e-17	2.12e-15
MID2	0.98	1.68	3.52e-17	2.15e-15
APOD	2.78	4.15	3.58e-17	2.18e-15
SOD3	1.79	5.1	3.61e-17	2.19e-15
ARHGEF15	0.77	1.66	3.72e-17	2.26e-15
FAM172A	0.62	2.33	3.73e-17	2.26e-15
FBXO32	1.49	3.16	4.02e-17	2.43e-15
TECPR2	0.53	2.03	4.6e-17	2.76e-15
CDK14	0.94	1.62	4.86e-17	2.9e-15
FBLN2	1.62	3.56	5e-17	2.98e-15
MYCT1	0.75	1.73	5.59e-17	3.32e-15
SESN3	1.21	2.03	5.99e-17	3.55e-15
DMPK	1.3	2.71	6.06e-17	3.58e-15
SYNPO	1.25	3.88	6.23e-17	3.67e-15
STOM	1.07	5.53	6.58e-17	3.87e-15
FAM20C	1.21	3.55	6.84e-17	4.01e-15
GRASP	0.84	2	7.45e-17	4.35e-15
ELN	1.78	3.4	8.14e-17	4.73e-15
CLIC2	0.91	2.16	8.91e-17	5.14e-15
MAPK13	-0.75	3.92	9.15e-17	5.26e-15
SPART	1.06	2.02	9.46e-17	5.44e-15
RGL1	0.92	2.26	1.01e-16	5.81e-15
ARHGEF6	0.87	1.96	1.03e-16	5.92e-15
PDE5A	1.05	2.22	1.09e-16	6.23e-15
NACC2	0.94	3.03	1.13e-16	6.45e-15
FLI1	0.76	1.56	1.18e-16	6.7e-15
BMERB1	1.11	2.13	1.28e-16	7.26e-15
PECAM1	1.06	4.43	1.31e-16	7.41e-15
CD34	0.94	2.88	1.32e-16	7.45e-15
PDGFRA	1.23	2.68	1.38e-16	7.79e-15
TOR1AIP1	0.56	3.09	1.45e-16	8.21e-15
CLEC14A	1	3.14	1.46e-16	8.23e-15
MEDAG	1.32	2.06	1.7e-16	9.54e-15
ESRP1	-1	4.71	1.82e-16	1.01e-14
THBS1	1.51	5.3	1.92e-16	1.06e-14
TMEM204	0.94	3.14	1.97e-16	1.09e-14
ITGA5	1.21	4.15	2.24e-16	1.24e-14
IGFBP5	1.61	6.12	2.34e-16	1.29e-14
MEF2A	0.71	3.27	2.42e-16	1.33e-14
SEMA3G	0.87	1.57	2.46e-16	1.35e-14
TPM1	1.24	4.37	2.52e-16	1.39e-14
FRZB	1.61	2.82	2.79e-16	1.53e-14
WIPF1	1.01	3.13	2.9e-16	1.59e-14
PDLIM7	1.27	4.38	2.92e-16	1.6e-14
AEBP1	1.56	5.78	2.96e-16	1.61e-14
DIP2C	0.84	2.1	3.01e-16	1.64e-14
ESRP2	-0.93	3.5	3.06e-16	1.67e-14
SH3RF3	0.85	1.82	3.09e-16	1.68e-14
PLEKHO2	0.83	3.29	3.15e-16	1.71e-14
TRAF4	-0.77	4.01	3.2e-16	1.73e-14
TCP11L1	0.62	1.8	3.31e-16	1.79e-14
ISLR	1.83	4.72	3.35e-16	1.81e-14
AXL	1.18	3.64	4.58e-16	2.44e-14
ACTN1	1.01	5.2	4.61e-16	2.45e-14
PBX1	0.98	1.89	4.78e-16	2.54e-14
LTBP4	1.21	4.63	5.63e-16	2.97e-14
ABHD17C	-0.96	4.71	6.27e-16	3.28e-14
KIT	1.14	1.53	6.3e-16	3.29e-14
RNF144A	0.89	2.01	6.33e-16	3.3e-14
DNAJB4	0.77	2.47	6.47e-16	3.37e-14
PIP4P2	0.87	1.96	6.64e-16	3.46e-14
TXNDC15	0.52	3	6.77e-16	3.52e-14
NFIA	0.98	3.01	7.18e-16	3.72e-14
NREP	0.86	2.4	7.93e-16	4.1e-14
LZTS1	0.89	1.71	8.03e-16	4.14e-14
TMEM125	-0.94	3.19	8.28e-16	4.26e-14
FYCO1	0.88	3.17	9.12e-16	4.68e-14
COL15A1	1.28	4.64	9.3e-16	4.77e-14
TMEM43	0.62	4.72	9.69e-16	4.95e-14
PCOLCE	1.25	3.98	1.01e-15	5.13e-14
TIE1	0.82	2.18	1.02e-15	5.2e-14
MSN	0.93	5.65	1.04e-15	5.31e-14
SPINT1	-0.99	6	1.05e-15	5.36e-14
GALE	-0.96	3.9	1.38e-15	6.9e-14
ABL1	0.66	4.41	1.51e-15	7.47e-14
CCDC50	0.67	3.08	1.61e-15	7.96e-14
HSBP1L1	-0.8	2.85	1.64e-15	8.11e-14
RUSC2	0.79	2.79	1.64e-15	8.11e-14
SH3BGRL	1.1	5.55	1.65e-15	8.14e-14
AP1S2	0.77	2.32	1.71e-15	8.41e-14
F13A1	1.56	2.11	1.85e-15	9.09e-14
PPP1R14A	1.65	2.8	2.13e-15	1.04e-13
DES	3.95	5.67	2.18e-15	1.06e-13
CLDN5	1.22	2.31	2.26e-15	1.1e-13
PLAC9	1.08	1.94	2.63e-15	1.27e-13
HCFC2	0.55	1.65	2.8e-15	1.36e-13
EMCN	0.86	1.76	2.89e-15	1.39e-13
SOCS5	0.53	2.6	3.56e-15	1.71e-13
PKP3	-1.07	5.14	4.16e-15	1.99e-13
AFAP1	0.75	3	4.29e-15	2.04e-13
TACC1	1.04	3.6	4.37e-15	2.08e-13
LTBP3	1.17	3.57	4.74e-15	2.25e-13
GLIPR2	0.95	2.76	4.94e-15	2.33e-13
CEP68	0.59	2.1	4.96e-15	2.34e-13
LAD1	-1.08	5.98	5.03e-15	2.37e-13
HDAC1	-0.59	5.35	5.12e-15	2.41e-13
MOB3A	0.64	4.05	5.61e-15	2.62e-13
GIMAP8	0.81	1.84	5.87e-15	2.73e-13
ANTXR1	1.3	4.18	5.88e-15	2.73e-13
LTBP2	1.31	3.8	5.91e-15	2.74e-13
CDS1	-0.92	3.26	6e-15	2.78e-13
IGIP	0.6	1.9	6.41e-15	2.96e-13
COL3A1	1.47	8.02	6.48e-15	2.99e-13
SERPING1	1.42	6.14	6.66e-15	3.07e-13
EVL	0.87	2.11	7.09e-15	3.26e-13
TGFBR1	0.76	3.29	7.76e-15	3.55e-13
C6orf136	-0.59	3.36	8.62e-15	3.92e-13
CFH	1.26	3.03	8.69e-15	3.95e-13
CHMP4C	-1.02	3.89	8.8e-15	3.99e-13
FGL2	1.53	3.57	8.81e-15	4e-13
PTPRS	1.24	2.11	8.89e-15	4.03e-13
ANTXR2	1.16	2.96	8.91e-15	4.04e-13
SNX18	0.65	2.9	9.13e-15	4.12e-13
CD302	0.95	1.8	9.23e-15	4.16e-13
ADAM19	0.91	2.58	9.46e-15	4.26e-13
MMP2	1.45	5.84	9.79e-15	4.4e-13
NATD1	0.7	1.98	9.97e-15	4.48e-13
NRP1	0.83	2.99	1.01e-14	4.53e-13
CAMK1D	0.99	1.78	1.03e-14	4.6e-13
GLIS2	1.06	2.77	1.04e-14	4.66e-13
PEAK1	0.59	2.06	1.08e-14	4.82e-13
EID1	0.84	5.27	1.09e-14	4.84e-13
PRNP	1.06	5.12	1.18e-14	5.22e-13
SH2D3C	0.77	2.15	1.22e-14	5.38e-13
INAFM2	0.93	3.51	1.29e-14	5.7e-13
2023-09-06	0.91	2.95	1.36e-14	5.97e-13
IGFBP6	1.4	3.55	1.44e-14	6.33e-13
ZWINT	-1	3.97	1.51e-14	6.61e-13
GRHL2	-0.83	2.88	1.52e-14	6.66e-13
HTRA1	1.07	5.25	1.54e-14	6.75e-13
PTN	1.27	2.2	1.57e-14	6.87e-13
CTSK	1.22	5.12	1.65e-14	7.2e-13
MAFB	1.06	3.68	1.76e-14	7.68e-13
CD200	0.79	2.08	1.85e-14	8e-13
WBP1L	0.59	3.89	1.87e-14	8.08e-13
PIP5K1C	0.67	3.87	1.91e-14	8.26e-13
GIMAP6	0.94	2.52	2.1e-14	9.08e-13
SLC24A3	1.1	2.08	2.14e-14	9.23e-13
PDLIM4	1.12	2.56	2.18e-14	9.37e-13
TMEM88	0.98	2.27	2.18e-14	9.38e-13
PAM	0.84	3.71	2.21e-14	9.49e-13
KLHL5	0.87	2.85	2.24e-14	9.6e-13
UBE2E2	0.82	2.24	2.28e-14	9.77e-13
RASIP1	0.81	2.08	2.3e-14	9.84e-13
FAM13B	0.68	2.26	2.34e-14	1e-12
MAF	0.92	2.97	2.37e-14	1.01e-12
NXN	1.04	2.64	2.45e-14	1.05e-12
PIP4K2A	0.62	3.25	2.48e-14	1.06e-12
CCN3	1.12	1.63	2.54e-14	1.08e-12
PSMD14	-0.52	2.93	2.81e-14	1.19e-12
SPINT2	-0.93	6.03	2.87e-14	1.22e-12
SMO	1.05	1.9	2.97e-14	1.26e-12
MTX2	-0.54	3.89	2.97e-14	1.26e-12
BSPRY	-0.96	3.18	3.28e-14	1.38e-12
CAV1	1.39	4.1	3.37e-14	1.42e-12
RBPMS	1.12	3.24	3.4e-14	1.43e-12
PEA15	0.6	5.98	3.7e-14	1.55e-12
BAG2	1.06	2.14	3.7e-14	1.55e-12
MAP3K20	1.07	3.14	3.86e-14	1.61e-12
ADCY9	0.72	2.43	3.89e-14	1.62e-12
ACACB	0.81	1.52	4.37e-14	1.81e-12
ADPRH	0.57	1.54	4.44e-14	1.84e-12
CSGALNACT2	0.68	3.13	4.5e-14	1.86e-12
SIX2	1.74	1.82	4.64e-14	1.91e-12
TAFA5	0.99	1.58	4.67e-14	1.92e-12
FAM136A	-0.61	4.16	5.03e-14	2.07e-12
CYTH3	0.73	3.09	5.05e-14	2.07e-12
GLIPR1	1	2.26	5.06e-14	2.07e-12
UBE2T	-1.09	4.19	5.37e-14	2.2e-12
CREB3L2	0.73	3.7	5.37e-14	2.2e-12
RCBTB2	0.62	1.98	5.41e-14	2.21e-12
GNG2	0.72	1.88	5.52e-14	2.25e-12
MACF1	0.75	2.73	5.63e-14	2.29e-12
CDCP1	-1.02	4.04	5.65e-14	2.3e-12
ST14	-0.91	6.08	5.67e-14	2.31e-12
IL33	1.6	2.54	6.13e-14	2.49e-12
DTX3	0.96	2.05	6.3e-14	2.55e-12
TNRC6C	0.65	1.79	6.41e-14	2.59e-12
MRPS5	-0.5	2.96	6.49e-14	2.62e-12
FYN	0.72	2.63	6.79e-14	2.74e-12
HOOK1	-0.92	2.68	6.87e-14	2.77e-12
CDH1	-1.05	5.95	6.98e-14	2.81e-12
GSN	1.05	5.11	7e-14	2.82e-12
GABARAPL1	0.82	2.95	7.37e-14	2.96e-12
MYO5A	0.67	1.55	7.74e-14	3.1e-12
CREBRF	0.59	1.78	7.85e-14	3.13e-12
CCL19	2.21	2.92	7.86e-14	3.13e-12
NOTCH2	0.77	3.19	8.45e-14	3.36e-12
TXNIP	1.17	6.84	9.01e-14	3.57e-12
SEMA6B	0.82	2.42	9.86e-14	3.88e-12
S1PR2	0.63	1.86	9.93e-14	3.9e-12
C11orf96	1.36	4.49	1.02e-13	3.99e-12
C1orf210	-0.91	3.67	1.05e-13	4.11e-12
TMEM62	-0.63	2.87	1.1e-13	4.31e-12
CLEC11A	1.11	3.08	1.11e-13	4.33e-12
PIGCP1	0.74	1.97	1.11e-13	4.34e-12
RASSF7	-0.87	4.15	1.15e-13	4.45e-12
EPCAM	-1.01	7.5	1.16e-13	4.52e-12
PRRG2	-0.73	2.58	1.2e-13	4.67e-12
LLGL2	-0.85	4.64	1.25e-13	4.82e-12
B3GNT3	-1.04	5.39	1.38e-13	5.34e-12
CTSF	1.27	2.74	1.47e-13	5.68e-12
USP43	-0.72	1.76	1.48e-13	5.68e-12
SMAGP	-0.86	3.89	1.5e-13	5.77e-12
ALDH1B1	1.15	4.67	1.54e-13	5.9e-12
ELMO3	-0.94	3.9	1.56e-13	6e-12
CMTM8	-0.82	3.8	1.6e-13	6.13e-12
LRRC1	-0.57	3.13	1.6e-13	6.13e-12
CNKSR1	-0.78	2.88	1.64e-13	6.29e-12
YWHAZ	-0.61	6.81	1.71e-13	6.52e-12
EBP	-0.95	3.95	1.76e-13	6.71e-12
ABCA1	0.79	2.4	1.88e-13	7.16e-12
LAMC1	0.97	4.88	1.93e-13	7.35e-12
TSPYL2	0.74	2.03	1.95e-13	7.41e-12
LRP1	1.06	4.53	1.97e-13	7.46e-12
DAB2	0.91	3.26	1.98e-13	7.52e-12
SLC35A2	-0.65	4.02	2.09e-13	7.91e-12
NEURL1B	1.04	2.81	2.1e-13	7.93e-12
SLC12A4	0.65	2.57	2.19e-13	8.27e-12
ADGRL2	0.94	2.28	2.29e-13	8.6e-12
CHST7	0.6	1.53	2.3e-13	8.63e-12
ALDH1A3	1.06	2.12	2.33e-13	8.72e-12
KLF7	0.79	2.06	2.35e-13	8.81e-12
OR7E14P	-0.9	2.81	2.41e-13	9.02e-12
2023-03-02	0.65	3.55	2.5e-13	9.35e-12
FHL3	0.82	3.77	2.76e-13	1.03e-11
DKK3	1.06	3.99	2.84e-13	1.06e-11
FNDC1	1.7	3	2.88e-13	1.07e-11
AHNAK2	1.52	2.26	2.99e-13	1.11e-11
NFIC	0.86	4.64	3.04e-13	1.13e-11
PPIF	-0.78	5.21	3.16e-13	1.17e-11
RPS6KA2	0.71	2.55	3.26e-13	1.2e-11
PDK4	1.79	3.26	3.43e-13	1.26e-11
AP1M2	-0.9	5.24	3.54e-13	1.3e-11
TEAD1	0.87	2.94	3.65e-13	1.33e-11
STAB1	0.88	2.75	3.72e-13	1.35e-11
MYADM	1.03	6.06	3.82e-13	1.39e-11
SEC23A	0.59	3.26	3.97e-13	1.44e-11
NID1	1.01	4.82	4.15e-13	1.5e-11
LOXL1	1.02	3.48	4.29e-13	1.55e-11
KIAA1522	-0.78	5.31	4.3e-13	1.55e-11
PLPP1	0.86	4.22	4.45e-13	1.6e-11
GASK1B	0.99	3.17	4.52e-13	1.63e-11
COL16A1	1	2.6	4.67e-13	1.68e-11
SELENOM	1.25	4.15	4.71e-13	1.69e-11
CH25H	1.06	1.68	4.85e-13	1.74e-11
CTSO	0.89	3.56	5.08e-13	1.82e-11
PTGDS	1.9	3.59	5.16e-13	1.84e-11
CENPA	-0.86	2.35	5.23e-13	1.87e-11
HSD11B1	0.95	1.67	5.37e-13	1.91e-11
RAMP3	0.96	3.06	5.85e-13	2.07e-11
GYG1	0.61	3.75	6.01e-13	2.13e-11
FKBP5	0.93	2.57	6.28e-13	2.22e-11
CMTM3	0.9	3.21	6.37e-13	2.25e-11
RIN3	0.76	2.53	6.47e-13	2.28e-11
FZD7	1.08	2.88	7.08e-13	2.48e-11
CSPG4	1.27	2.79	7.11e-13	2.49e-11
VCAN	1.18	3.72	7.25e-13	2.54e-11
CYB561	-0.68	4.19	7.57e-13	2.64e-11
CPQ	0.88	2.93	7.57e-13	2.64e-11
ARRDC1	-0.66	4.22	8.08e-13	2.81e-11
EPS8L1	-1.17	2.95	8.12e-13	2.83e-11
CLEC3B	1.2	2	8.38e-13	2.91e-11
FGD1	0.72	1.86	8.66e-13	3.01e-11
LGALS1	1.06	7.13	8.67e-13	3.01e-11
PCDH18	0.85	2.27	8.74e-13	3.03e-11
PCNX1	0.53	2.27	8.83e-13	3.06e-11
THY1	1.09	4.35	8.88e-13	3.07e-11
MAL2	-1.09	6.41	9.92e-13	3.41e-11
NISCH	0.54	3.12	1.14e-12	3.91e-11
WWC3	0.76	2.87	1.16e-12	3.96e-11
MAP7	-0.85	3.59	1.16e-12	3.96e-11
AL162171.1	0.54	2.05	1.21e-12	4.13e-11
EHD3	0.69	1.86	1.28e-12	4.35e-11
FAM83H	-1	5.51	1.29e-12	4.39e-11
GGCT	-0.7	4.4	1.35e-12	4.58e-11
CNN3	0.84	5.1	1.35e-12	4.6e-11
RAB3IL1	0.87	2.23	1.37e-12	4.65e-11
HSPG2	1.09	5.34	1.39e-12	4.71e-11
TSC22D3	1.13	3.91	1.41e-12	4.77e-11
DDR1	-0.82	4.96	1.43e-12	4.82e-11
DUSP3	0.67	4.43	1.5e-12	5.05e-11
CRACR2B	-0.97	3.19	1.52e-12	5.1e-11
EZH1	0.56	2.33	1.56e-12	5.23e-11
ENOPH1	-0.54	4.36	1.59e-12	5.32e-11
SERPINE2	1.16	2.31	1.61e-12	5.39e-11
KCNH2	1.39	1.81	1.64e-12	5.48e-11
NT5C3A	-0.68	3.7	1.69e-12	5.65e-11
ZHX3	0.59	2.09	1.7e-12	5.65e-11
PLPP3	0.76	3.58	1.7e-12	5.68e-11
BGN	1.33	7.5	1.72e-12	5.72e-11
ERC1	0.51	2.53	1.72e-12	5.73e-11
RAMP2	1.01	4.38	1.78e-12	5.91e-11
CCSER2	0.64	2.84	1.83e-12	6.05e-11
KCTD12	1.21	4.62	1.87e-12	6.2e-11
F11R	-0.67	4.13	1.94e-12	6.39e-11
KRT19	-1.44	8.09	2.09e-12	6.87e-11
RASD2	0.88	1.59	2.16e-12	7.1e-11
HDGF	-0.65	6.61	2.17e-12	7.14e-11
JCAD	0.87	2.26	2.38e-12	7.78e-11
MEIS3P1	1.02	1.95	2.44e-12	7.98e-11
PPM1M	0.56	2.23	2.72e-12	8.85e-11
GPX3	1.27	3.93	3.07e-12	9.93e-11
PPP1R12C	0.76	3.36	3.16e-12	1.02e-10
CHN1	0.66	1.72	3.16e-12	1.02e-10
RCSD1	0.83	1.84	3.21e-12	1.04e-10
PDGFD	0.85	1.8	3.23e-12	1.04e-10
SATB1	0.71	1.61	3.29e-12	1.06e-10
PTGS1	0.9	2.39	3.43e-12	1.1e-10
DIPK1A	0.6	2.64	3.8e-12	1.22e-10
GPR68	0.78	2.03	3.81e-12	1.22e-10
PRKCZ	-0.57	2.16	4.05e-12	1.29e-10
TCEAL3	0.89	2.46	4.16e-12	1.33e-10
ENG	0.82	5.19	4.33e-12	1.38e-10
CCDC102A	0.67	2.05	4.42e-12	1.41e-10
BIK	-1.03	3.98	4.42e-12	1.41e-10
CDCA8	-0.89	3.63	4.45e-12	1.41e-10
FOXS1	0.98	2.21	4.47e-12	1.42e-10
THBS2	1.53	4.42	4.6e-12	1.46e-10
CHST3	0.89	1.93	4.63e-12	1.46e-10
NUAK1	0.63	1.81	4.67e-12	1.48e-10
OSBPL5	0.67	2.31	4.81e-12	1.52e-10
POLR2H	-0.61	3.9	5e-12	1.58e-10
SFN	-1.45	6.21	5.14e-12	1.61e-10
ELOVL1	-0.52	5.37	5.64e-12	1.76e-10
PLAGL1	0.76	1.56	5.74e-12	1.79e-10
NOP2	-0.6	3.53	5.79e-12	1.81e-10
IQANK1	-1.11	3.47	6.2e-12	1.93e-10
SLC50A1	-0.75	4.25	6.26e-12	1.95e-10
PSMA5	-0.56	4.06	6.56e-12	2.04e-10
ARPC5L	-0.53	3.72	7.28e-12	2.25e-10
UTRN	0.8	2.74	7.53e-12	2.33e-10
FMOD	1.33	4.86	7.71e-12	2.38e-10
CALCOCO1	0.61	2.89	8.1e-12	2.5e-10
YARS	-0.51	3.54	8.29e-12	2.55e-10
AP1G2	-0.55	2.67	8.33e-12	2.56e-10
CRB3	-0.76	4.08	8.89e-12	2.72e-10
STXBP2	-0.55	3.07	9.62e-12	2.94e-10
MEF2D	0.52	4.05	9.84e-12	3e-10
COL4A2	0.96	6.04	1e-11	3.05e-10
TUBB4B	-0.73	7.35	1.03e-11	3.12e-10
CDC42BPG	-0.82	2.68	1.04e-11	3.15e-10
ELF3	-0.99	5.51	1.04e-11	3.16e-10
CDH5	0.79	3.12	1.05e-11	3.17e-10
STARD13	0.67	2.06	1.05e-11	3.18e-10
LHFPL2	0.66	3.1	1.06e-11	3.22e-10
OLFML2B	1.13	3.74	1.07e-11	3.24e-10
KRT8	-1.02	8.4	1.12e-11	3.37e-10
RARRES2	1.09	4.36	1.14e-11	3.45e-10
FN1	1.45	6.06	1.22e-11	3.67e-10
NUDT15	-0.6	3.77	1.27e-11	3.79e-10
CFD	1.48	4.24	1.28e-11	3.82e-10
TSPAN7	1.14	1.95	1.3e-11	3.88e-10
GPR183	1.06	3.07	1.3e-11	3.88e-10
STX2	0.61	2.2	1.31e-11	3.9e-10
PEX7	-0.57	2.48	1.39e-11	4.14e-10
MARVELD3	-0.74	2.25	1.54e-11	4.56e-10
TGFBR3	1	2.3	1.54e-11	4.57e-10
RBM47	-0.75	4.67	1.56e-11	4.61e-10
KIF2C	-0.9	3.11	1.58e-11	4.68e-10
RNF122	0.66	2.46	1.62e-11	4.8e-10
TMEM45B	-1.3	4.9	1.67e-11	4.94e-10
SNRPA1	-0.52	3.12	1.68e-11	4.97e-10
CPXM1	1.15	2.84	1.71e-11	5.03e-10
PDCD6	-0.56	3.27	1.72e-11	5.07e-10
VWF	0.97	4.05	1.74e-11	5.12e-10
DIO2	1.07	2.67	1.75e-11	5.15e-10
UCHL1	1.14	1.71	1.79e-11	5.27e-10
LBH	0.88	3.73	1.84e-11	5.39e-10
RHOB	1.06	6.88	1.85e-11	5.43e-10
EMP3	0.96	4.1	1.87e-11	5.47e-10
ROR1	0.82	1.81	1.88e-11	5.49e-10
C1QTNF1	1.09	3.12	1.89e-11	5.53e-10
TALDO1	-0.53	5.73	1.92e-11	5.6e-10
RAD51AP1	-0.77	2.5	1.92e-11	5.61e-10
RGS5	1.26	5.13	1.93e-11	5.62e-10
TUBG2	0.6	2.12	1.94e-11	5.64e-10
SLC52A2	-0.77	4.69	1.94e-11	5.66e-10
OVOL2	-0.8	2.83	1.96e-11	5.7e-10
EIF4E3	0.64	1.78	2.02e-11	5.88e-10
BCL6B	0.63	1.97	2.05e-11	5.94e-10
CDC45	-0.8	2.43	2.06e-11	5.96e-10
COA6	-0.62	4.02	2.06e-11	5.98e-10
KRT18	-1.04	7.93	2.08e-11	6.01e-10
PPIA	-0.59	6.95	2.16e-11	6.23e-10
IQSEC1	0.62	3.43	2.16e-11	6.24e-10
DBI	-0.65	5.19	2.2e-11	6.36e-10
PRSS3	-1.42	4.98	2.21e-11	6.36e-10
RDX	0.8	2.58	2.23e-11	6.41e-10
PDGFC	0.68	1.92	2.23e-11	6.41e-10
MBNL1	0.6	4.19	2.34e-11	6.73e-10
GPX8	0.85	2.57	2.38e-11	6.84e-10
CD248	0.96	4.09	2.39e-11	6.84e-10
FAP	0.82	1.59	2.4e-11	6.86e-10
THBD	0.98	3.35	2.43e-11	6.95e-10
TGFB1	0.89	4.97	2.48e-11	7.09e-10
TMEM131L	0.58	1.92	2.49e-11	7.12e-10
LAMB3	-1.12	5.34	2.54e-11	7.25e-10
TLE4	0.63	1.87	2.65e-11	7.54e-10
WDR45B	-0.56	5	2.74e-11	7.78e-10
SASH1	0.62	2.27	2.91e-11	8.24e-10
GNL3	-0.64	4.36	2.92e-11	8.24e-10
PRC1	-0.86	3.22	2.94e-11	8.3e-10
BICDL2	-0.7	2.52	2.95e-11	8.33e-10
ELMO1	0.72	1.75	3.03e-11	8.56e-10
NDST1	0.62	3.6	3.1e-11	8.74e-10
LRIG1	0.99	3.78	3.12e-11	8.77e-10
C3	1.77	5.79	3.12e-11	8.79e-10
ECSCR	0.67	1.92	3.34e-11	9.36e-10
PCLAF	-0.86	3.03	3.4e-11	9.51e-10
CKS1B	-0.75	3.68	3.48e-11	9.72e-10
IL3RA	0.64	2.54	3.51e-11	9.81e-10
ENAH	0.78	3.07	3.54e-11	9.89e-10
PARD3B	0.56	1.74	3.57e-11	9.96e-10
NUP37	-0.54	2.7	3.72e-11	1.04e-09
GPR34	0.89	2.25	3.96e-11	1.1e-09
HSPA2	0.89	1.72	4.04e-11	1.12e-09
PSMG3	-0.61	3.32	4.14e-11	1.15e-09
CD93	0.86	3.71	4.17e-11	1.15e-09
CCNA2	-0.95	3.85	4.18e-11	1.16e-09
FOLR2	1.14	2.74	4.18e-11	1.16e-09
TGFBI	1.09	4.72	4.51e-11	1.24e-09
CDCA3	-0.73	2.15	4.63e-11	1.27e-09
CLIC1	-0.62	7.67	4.93e-11	1.35e-09
NFIX	0.83	4.72	4.94e-11	1.36e-09
RHPN2	-0.93	4.24	4.94e-11	1.36e-09
AHNAK	0.92	5.26	5.06e-11	1.39e-09
GJA1	0.98	3.89	5.1e-11	1.4e-09
MTR	0.5	2.33	5.19e-11	1.42e-09
P3H3	0.83	2.22	5.29e-11	1.45e-09
SNRK	0.51	2.9	5.46e-11	1.49e-09
CITED2	0.74	4.14	5.5e-11	1.5e-09
CRTC3	0.57	2.87	5.63e-11	1.53e-09
COL5A1	1.11	5.02	5.76e-11	1.56e-09
IRF2BPL	0.62	3.91	5.88e-11	1.59e-09
TBC1D1	0.57	3.18	6.2e-11	1.68e-09
TBC1D2B	0.54	2.73	6.35e-11	1.71e-09
ZNF165	-0.57	1.72	6.35e-11	1.71e-09
TWSG1	0.67	3.8	6.4e-11	1.72e-09
PBXIP1	0.76	4.6	6.55e-11	1.76e-09
C1RL	0.6	3.24	6.61e-11	1.78e-09
PPP1R16A	-0.69	2.94	6.73e-11	1.81e-09
GIMAP7	0.98	3.13	6.75e-11	1.81e-09
MIS18A	-0.68	3.08	6.95e-11	1.86e-09
ASF1B	-0.87	3.75	7.02e-11	1.88e-09
SLC25A10	-0.72	2.85	7.11e-11	1.9e-09
NEK2	-0.88	2.79	7.21e-11	1.93e-09
RBP5	0.76	1.66	7.39e-11	1.97e-09
GMNN	-0.72	3.03	7.87e-11	2.09e-09
PNMA1	0.81	4.2	8.22e-11	2.18e-09
NAA20	-0.56	4.37	8.35e-11	2.21e-09
CPA3	1.42	2.77	8.41e-11	2.23e-09
CYCS	-0.64	5.36	8.46e-11	2.24e-09
CCN4	0.78	1.87	9.12e-11	2.41e-09
MMP19	0.7	1.9	9.63e-11	2.53e-09
PTPN14	0.53	1.91	9.64e-11	2.54e-09
VASH1	0.61	2.19	9.7e-11	2.55e-09
ANKRD50	0.55	2.22	9.87e-11	2.59e-09
ZFHX3	0.65	2.51	9.92e-11	2.6e-09
SDCBP2	-1.17	4.26	9.96e-11	2.61e-09
TRIM15	-1.03	2.71	1.04e-10	2.73e-09
NCKAP5L	0.55	2.04	1.05e-10	2.74e-09
TROAP	-0.79	2.57	1.06e-10	2.76e-09
FOXF2	1.23	2.92	1.08e-10	2.81e-09
GARS	-0.54	5.13	1.08e-10	2.82e-09
IDH1	-0.76	4.77	1.09e-10	2.83e-09
AURKA	-0.95	3.63	1.09e-10	2.84e-09
NNMT	1.04	3.89	1.1e-10	2.85e-09
AUP1	-0.53	5.53	1.11e-10	2.87e-09
RAI14	0.66	3.18	1.13e-10	2.94e-09
COL1A2	1.22	7.22	1.14e-10	2.95e-09
NAV1	0.58	1.82	1.16e-10	3e-09
PLK4	-0.64	1.94	1.21e-10	3.12e-09
SPARC	1	7.51	1.27e-10	3.26e-09
NRROS	0.6	1.6	1.31e-10	3.35e-09
FGD5	0.71	2.05	1.35e-10	3.46e-09
SDC1	-0.93	6.1	1.38e-10	3.52e-09
PPIAP22	-0.66	5.21	1.41e-10	3.6e-09
GSS	-0.65	4.86	1.43e-10	3.64e-09
SHANK3	0.74	2.79	1.44e-10	3.67e-09
SPC25	-0.72	2.53	1.47e-10	3.75e-09
LATS2	0.58	2.97	1.51e-10	3.84e-09
NDC80	-0.68	2.24	1.51e-10	3.84e-09
HTATIP2	-0.58	4.14	1.53e-10	3.88e-09
BZW2	-0.65	4.65	1.61e-10	4.08e-09
CD2AP	-0.71	4.32	1.71e-10	4.3e-09
SLCO2A1	1.09	3.27	1.74e-10	4.39e-09
MND1	-0.68	1.83	1.77e-10	4.45e-09
UBE2C	-1.17	5.38	1.77e-10	4.45e-09
MSC	0.82	2.58	1.84e-10	4.62e-09
CDK1	-0.91	3.48	1.95e-10	4.88e-09
PLXNC1	0.73	1.93	2.03e-10	5.06e-09
P2RY8	0.81	1.57	2.04e-10	5.1e-09
HOXA5	0.85	2.22	2.06e-10	5.13e-09
MILR1	0.66	1.63	2.08e-10	5.17e-09
NDFIP2	-0.65	3.92	2.18e-10	5.41e-09
CTIF	0.59	2.38	2.26e-10	5.6e-09
PRR15L	-0.99	5.66	2.27e-10	5.63e-09
TNK1	-0.57	2.44	2.27e-10	5.64e-09
DUS1L	-0.52	4.09	2.28e-10	5.65e-09
GPX7	0.8	2.46	2.28e-10	5.65e-09
LNPEP	0.55	2.51	2.28e-10	5.65e-09
RGS2	1.07	4.06	2.3e-10	5.69e-09
EOGT	0.59	2.58	2.3e-10	5.7e-09
EFHD1	0.77	1.63	2.31e-10	5.72e-09
TSEN54	-0.58	3.31	2.33e-10	5.75e-09
ACVRL1	0.65	2.71	2.39e-10	5.88e-09
NCAPH	-0.81	2.78	2.39e-10	5.89e-09
SOGA1	0.89	2.58	2.4e-10	5.91e-09
TMEM208	-0.54	3.98	2.4e-10	5.91e-09
NECTIN4	-1.04	2.2	2.44e-10	5.99e-09
PALD1	0.88	2.33	2.44e-10	6e-09
VAMP8	-0.65	6.19	2.46e-10	6.04e-09
FAM83D	1	4.28	2.5e-10	6.12e-09
AC129492.1	0.93	2.99	2.53e-10	6.19e-09
GALNT3	-0.86	4.19	2.62e-10	6.4e-09
RBMS1	0.71	2.4	2.69e-10	6.58e-09
KCNK1	-0.95	3.61	2.7e-10	6.6e-09
GINS2	-0.79	2.44	2.73e-10	6.66e-09
SHISA4	0.89	2.33	2.79e-10	6.79e-09
TSHZ1	0.61	2.46	2.81e-10	6.85e-09
ABHD3	-0.65	3.16	2.82e-10	6.87e-09
ZNF362	0.63	3.46	2.82e-10	6.87e-09
STAP2	-0.9	3.92	2.83e-10	6.88e-09
CCT6A	-0.57	5.53	2.85e-10	6.92e-09
DPYSL2	0.76	3.98	2.88e-10	6.99e-09
SKI	0.51	4.58	2.95e-10	7.14e-09
FA2H	-1.04	3.91	2.99e-10	7.24e-09
SH3PXD2A	0.68	3.34	3.02e-10	7.32e-09
CLSTN3	0.71	2.95	3.05e-10	7.38e-09
MPZL3	-0.63	2.12	3.07e-10	7.41e-09
FEN1	-0.7	3.89	3.16e-10	7.64e-09
POC1A	-0.71	2.55	3.2e-10	7.71e-09
DTYMK	-0.62	3.65	3.21e-10	7.75e-09
PI4K2B	-0.56	2.9	3.23e-10	7.78e-09
KCND3	0.91	1.71	3.24e-10	7.81e-09
EPS8L2	-0.76	4.11	3.25e-10	7.82e-09
CMKLR1	0.73	1.82	3.36e-10	8.08e-09
CCN2	1.06	6.31	3.37e-10	8.09e-09
ELK3	0.66	3.92	3.38e-10	8.1e-09
BIRC5	-0.88	3.15	3.41e-10	8.19e-09
SCMH1	0.55	3.25	3.44e-10	8.23e-09
SRPX2	0.84	2.36	3.46e-10	8.28e-09
VEGFB	0.68	5.32	3.85e-10	9.17e-09
PTCH1	0.73	1.78	3.86e-10	9.2e-09
PRR15	-0.94	4.55	3.87e-10	9.2e-09
MELK	-0.87	3.06	3.9e-10	9.29e-09
BPNT1	-0.57	3.6	3.93e-10	9.34e-09
FOXM1	-0.91	3.82	3.94e-10	9.35e-09
GOT1	-0.61	4.52	3.99e-10	9.46e-09
EIF2S2	-0.54	5.54	3.99e-10	9.46e-09
LAMB2	0.75	4.85	4.02e-10	9.51e-09
MTFR2	-0.68	1.8	4.1e-10	9.69e-09
KLF5	-0.95	6.37	4.3e-10	1.01e-08
HOPX	0.94	1.86	4.35e-10	1.02e-08
TSTA3	-0.86	5.33	4.41e-10	1.04e-08
FAAH	-0.66	2.86	4.49e-10	1.06e-08
CCDC58	-0.55	3.31	4.54e-10	1.07e-08
LMCD1	0.51	1.8	4.66e-10	1.09e-08
CD109	0.89	1.6	4.74e-10	1.11e-08
AC027237.1	-0.72	2.3	4.88e-10	1.14e-08
RAD51	-0.62	2.18	4.89e-10	1.14e-08
PDE4B	0.72	1.78	4.95e-10	1.16e-08
ZC3H12A	-1.03	3.89	5.01e-10	1.17e-08
MTHFD2	-0.68	3.83	5.15e-10	1.2e-08
SEC23B	-0.61	4.63	5.24e-10	1.22e-08
ENTPD6	-0.66	4.34	5.33e-10	1.24e-08
DYSF	0.67	2.34	5.38e-10	1.25e-08
COX5A	-0.58	6.34	5.47e-10	1.27e-08
TCEAL4	0.68	3.95	5.48e-10	1.27e-08
PLPPR2	0.71	3.37	5.49e-10	1.27e-08
SRF	0.59	4.59	5.55e-10	1.29e-08
ITPA	-0.59	4.27	5.73e-10	1.33e-08
SGO1	-0.61	1.83	5.76e-10	1.33e-08
RCE1	-0.51	3.25	6.04e-10	1.39e-08
SNRPG	-0.58	4.41	6.12e-10	1.41e-08
TPST1	0.73	2.21	6.19e-10	1.42e-08
CALCRL	0.79	2.51	6.21e-10	1.43e-08
ARID5A	0.56	3.27	6.26e-10	1.44e-08
CCNB2	-0.81	3.57	6.3e-10	1.45e-08
LYPLA2	-0.56	5.03	6.57e-10	1.51e-08
PCNA	-0.88	6.47	6.64e-10	1.52e-08
CD81	0.58	5.56	6.65e-10	1.52e-08
ORC6	-0.58	1.59	6.68e-10	1.53e-08
FAM117A	0.73	2.43	6.73e-10	1.54e-08
CEP55	-0.85	3.38	6.76e-10	1.54e-08
CDC20	-1.01	4.53	6.9e-10	1.57e-08
PSMA4	-0.51	4.02	6.93e-10	1.58e-08
PTGFRN	0.62	4.28	7.02e-10	1.6e-08
GNAZ	0.88	1.54	7.12e-10	1.62e-08
ANLN	-0.85	3.38	7.22e-10	1.64e-08
INAVA	-0.89	4.25	7.37e-10	1.67e-08
MYO19	-0.52	2.38	7.47e-10	1.69e-08
CENPM	-0.79	2.91	7.87e-10	1.78e-08
ARRDC3	0.66	3.73	7.89e-10	1.78e-08
SNRPC	-0.52	5.66	8.04e-10	1.82e-08
DCAF13	-0.59	2.61	8.44e-10	1.9e-08
SLC16A2	1.1	2.42	8.49e-10	1.91e-08
NCAPG	-0.75	2.27	8.58e-10	1.93e-08
ZNF516	0.56	1.78	8.59e-10	1.93e-08
DUSP1	1.1	6.31	8.66e-10	1.95e-08
SKA3	-0.82	2.77	8.68e-10	1.95e-08
ADAP2	0.58	2.28	8.79e-10	1.97e-08
MFGE8	0.78	4.07	8.81e-10	1.98e-08
MAP7D1	0.65	4.47	8.94e-10	2e-08
THEM6	-0.83	4.74	9.08e-10	2.03e-08
PERP	-0.91	5.87	9.15e-10	2.04e-08
RECQL4	-0.91	3.01	9.31e-10	2.08e-08
EGR3	0.8	1.69	9.35e-10	2.08e-08
AFAP1L1	0.5	1.57	9.59e-10	2.14e-08
CLU	1.67	4.74	9.92e-10	2.21e-08
DNAJB11	-0.53	3.64	1.01e-09	2.25e-08
PDIA3	-0.53	7.09	1.02e-09	2.27e-08
KPNA2	-0.76	5.2	1.03e-09	2.28e-08
RASA3	0.71	2.85	1.06e-09	2.34e-08
CKS2	-0.96	6.05	1.07e-09	2.37e-08
C6orf132	-0.8	3.87	1.1e-09	2.43e-08
HABP4	0.51	1.88	1.1e-09	2.43e-08
CHST15	0.93	2.72	1.11e-09	2.44e-08
TJP3	-0.84	4.15	1.11e-09	2.45e-08
SPR	-0.68	4.76	1.12e-09	2.47e-08
RASEF	-0.88	2.87	1.13e-09	2.48e-08
ADGRL4	0.7	2.74	1.14e-09	2.51e-08
VCL	0.74	4.81	1.14e-09	2.52e-08
TSPO	-0.78	6.3	1.16e-09	2.54e-08
DHCR24	-1.06	5.45	1.18e-09	2.6e-08
SGCB	0.63	3.49	1.2e-09	2.62e-08
SLBP	-0.55	4.86	1.21e-09	2.64e-08
HIPK3	0.54	3.9	1.27e-09	2.78e-08
ZMYND19	-0.56	3.1	1.28e-09	2.8e-08
BEX3	1.2	4.29	1.29e-09	2.81e-08
PLXDC1	0.52	1.69	1.3e-09	2.83e-08
PPP1CA	-0.53	5.85	1.3e-09	2.83e-08
RACGAP1	-0.69	3.53	1.33e-09	2.91e-08
ADAMTSL4	0.82	1.96	1.35e-09	2.94e-08
IL10RA	0.86	2.28	1.36e-09	2.95e-08
RHPN1	-0.77	2.15	1.36e-09	2.96e-08
CERCAM	0.92	3.05	1.44e-09	3.12e-08
KLF10	0.57	4.62	1.47e-09	3.18e-08
HDAC4	0.57	1.86	1.48e-09	3.19e-08
PPP1R18	0.67	3.84	1.51e-09	3.27e-08
CBX3	-0.5	5.01	1.53e-09	3.31e-08
PCDH17	0.61	1.81	1.55e-09	3.34e-08
KLHL42	0.63	2.6	1.56e-09	3.36e-08
NSDHL	-0.57	3.68	1.57e-09	3.38e-08
WDR34	-0.72	4.68	1.58e-09	3.4e-08
TMEM41A	-0.52	2.46	1.6e-09	3.45e-08
KLHDC8B	0.63	2.5	1.63e-09	3.51e-08
CCNB1	-0.87	4.13	1.65e-09	3.53e-08
SIM2	-0.76	2.13	1.68e-09	3.6e-08
GNAI2	0.5	5.44	1.71e-09	3.67e-08
SNRPB	-0.68	7.41	1.73e-09	3.7e-08
MST1R	-0.91	3.57	1.74e-09	3.71e-08
GAB1	0.51	1.98	1.74e-09	3.71e-08
MICAL2	0.67	3.33	1.74e-09	3.72e-08
ERBB3	-0.76	5.17	1.78e-09	3.8e-08
RFC4	-0.58	2.75	1.79e-09	3.81e-08
HJURP	-0.75	2.46	1.8e-09	3.82e-08
BAIAP2L1	-0.84	4.41	1.8e-09	3.82e-08
PLEK2	-0.99	4.46	1.8e-09	3.82e-08
TONSL	-0.74	2.73	1.87e-09	3.96e-08
NARS	-0.52	5.3	1.9e-09	4.03e-08
EFNA3	-1.17	2.37	1.92e-09	4.08e-08
NR4A3	0.84	1.63	1.94e-09	4.1e-08
EFHD2	-0.64	6.35	1.95e-09	4.14e-08
ADGRG1	-0.85	4.36	1.96e-09	4.14e-08
JMY	0.52	2.04	1.96e-09	4.15e-08
KCTD15	0.7	1.97	1.98e-09	4.19e-08
TPI1	-0.65	7.14	2.01e-09	4.24e-08
DKC1	-0.6	4.24	2.02e-09	4.26e-08
FZD8	0.93	2.65	2.02e-09	4.27e-08
ZWILCH	-0.53	2.57	2.13e-09	4.49e-08
HSPE1	-0.66	5.51	2.15e-09	4.52e-08
SLC25A39	-0.57	5.56	2.17e-09	4.55e-08
NIN	0.56	1.83	2.21e-09	4.63e-08
DEPDC1	-0.69	1.93	2.25e-09	4.7e-08
KIF18A	-0.59	1.7	2.32e-09	4.86e-08
CSF1R	0.94	3.46	2.33e-09	4.87e-08
CDCA5	-0.79	2.88	2.36e-09	4.92e-08
F2R	0.83	4.38	2.38e-09	4.97e-08
CAB39L	0.77	1.87	2.4e-09	5e-08
LSM4	-0.59	4.78	2.44e-09	5.07e-08
RNF130	0.5	2.48	2.45e-09	5.1e-08
C1orf162	0.85	2.65	2.46e-09	5.12e-08
CD99	0.64	5.44	2.47e-09	5.13e-08
ATP6V0B	-0.51	4.89	2.51e-09	5.21e-08
EGR2	0.8	1.89	2.53e-09	5.25e-08
ID4	0.93	2.61	2.54e-09	5.25e-08
EZR	-0.74	7.12	2.59e-09	5.35e-08
RRP9	-0.59	3.76	2.61e-09	5.39e-08
ANKEF1	-0.57	2.07	2.62e-09	5.42e-08
PPP1R16B	0.85	1.92	2.63e-09	5.42e-08
GIMAP4	0.83	3.55	2.64e-09	5.44e-08
BCL6	0.59	3.04	2.64e-09	5.45e-08
ESRRA	-0.59	4.08	2.66e-09	5.48e-08
RHOV	-1.12	1.7	2.67e-09	5.5e-08
NXT2	-0.56	2.72	2.68e-09	5.52e-08
FKBP4	-0.65	4.7	2.71e-09	5.58e-08
MAD2L1	-0.74	2.53	2.72e-09	5.59e-08
MPHOSPH6	-0.51	3.17	2.74e-09	5.63e-08
BRI3BP	-0.64	3.64	2.75e-09	5.64e-08
TBKBP1	0.62	1.74	2.88e-09	5.9e-08
POU2F2	0.75	1.65	2.9e-09	5.94e-08
A4GALT	0.84	2.59	2.91e-09	5.95e-08
RTL8C	0.81	5.64	2.94e-09	6.02e-08
TMEM245	0.6	3.62	2.99e-09	6.1e-08
NUF2	-0.72	2.26	3.03e-09	6.17e-08
PGD	-0.68	5.23	3.1e-09	6.3e-08
KIFC1	-0.79	3.21	3.11e-09	6.33e-08
ERO1A	-0.71	4.39	3.13e-09	6.37e-08
TOP1	-0.53	5.47	3.14e-09	6.39e-08
HMBS	-0.52	2.41	3.15e-09	6.4e-08
PRELID3B	-0.7	5.34	3.15e-09	6.4e-08
CARMIL1	-0.58	3.22	3.2e-09	6.49e-08
PRKACB	0.8	2.66	3.2e-09	6.49e-08
OIP5	-0.64	2.23	3.35e-09	6.79e-08
CXCL3	-1.4	3.4	3.36e-09	6.8e-08
CAMSAP3	-0.73	3.66	3.38e-09	6.83e-08
PHLDA3	0.98	3.62	3.4e-09	6.88e-08
CCT3	-0.5	5.88	3.43e-09	6.92e-08
PYCR1	-0.88	4.88	3.43e-09	6.93e-08
CLEC2B	0.69	2.13	3.47e-09	6.99e-08
CHST1	0.59	1.55	3.47e-09	7e-08
TOMM34	-0.71	4.81	3.58e-09	7.21e-08
SLC37A1	-0.76	3.58	3.59e-09	7.22e-08
ACKR3	0.7	3.15	3.62e-09	7.27e-08
PPP1R12A	0.56	2.97	3.63e-09	7.3e-08
PLS1	-0.88	4.82	3.76e-09	7.53e-08
ECT2	-0.87	4.02	3.76e-09	7.54e-08
ITM2A	1.06	2.98	3.8e-09	7.62e-08
NID2	0.72	2.65	3.81e-09	7.62e-08
MANF	-0.58	4.83	3.87e-09	7.73e-08
VPS35L	0.57	1.92	3.88e-09	7.75e-08
CXCR4	1.06	4.91	3.91e-09	7.82e-08
TRAM2	0.57	3.4	3.94e-09	7.88e-08
LPCAT4	-0.64	3.75	3.95e-09	7.89e-08
HVCN1	0.66	1.54	3.99e-09	7.95e-08
LSR	-0.81	6.75	3.99e-09	7.96e-08
EFNA4	-0.69	3.51	4.03e-09	8.02e-08
RRM2	-0.89	4.07	4.04e-09	8.04e-08
LMO7	-0.81	3.27	4.04e-09	8.05e-08
MGST2	-0.59	3.97	4.17e-09	8.29e-08
RIPK4	-0.75	2.74	4.23e-09	8.4e-08
MRPL13	-0.59	3.32	4.28e-09	8.49e-08
PACS1	0.51	3.9	4.31e-09	8.53e-08
PID1	0.98	1.89	4.31e-09	8.53e-08
EIF6	-0.63	6.46	4.31e-09	8.53e-08
BCAP31	-0.56	5.99	4.36e-09	8.63e-08
RFLNB	0.6	2.53	4.39e-09	8.68e-08
TRIP13	-0.81	2.62	4.49e-09	8.88e-08
SNAI2	0.69	2.5	4.55e-09	8.99e-08
AURKB	-0.83	3.18	4.6e-09	9.06e-08
LOX	0.86	2.97	4.61e-09	9.08e-08
FXYD3	-1.14	5.86	4.65e-09	9.15e-08
BID	-0.51	3.24	4.7e-09	9.25e-08
PRXL2B	-0.7	4.61	4.79e-09	9.43e-08
SNRPGP2	-0.66	3.1	4.79e-09	9.43e-08
SNRPD1	-0.61	3.62	4.79e-09	9.43e-08
CENPX	-0.74	4.76	4.8e-09	9.43e-08
CTF1	1.02	1.97	4.89e-09	9.59e-08
BUB1	-0.77	2.76	4.92e-09	9.65e-08
MRTO4	-0.5	3.87	4.95e-09	9.7e-08
DLGAP5	-0.73	2.66	4.95e-09	9.71e-08
FANCI	-0.68	2.62	4.96e-09	9.71e-08
SLC26A6	-0.65	2.3	5.02e-09	9.82e-08
KIF22	-0.6	3.56	5.02e-09	9.82e-08
FBXL6	-0.7	3.42	5.07e-09	9.9e-08
COX6A1	-0.54	6.57	5.09e-09	9.95e-08
OGFRL1	0.59	1.91	5.13e-09	1e-07
SPSB1	0.61	3.87	5.18e-09	1.01e-07
GIPC1	-0.63	4.8	5.19e-09	1.01e-07
RCC1	-0.7	3.76	5.39e-09	1.05e-07
E2F1	-0.78	3.32	5.41e-09	1.05e-07
PPP4C	-0.5	5.28	5.53e-09	1.07e-07
TMX4	0.58	3.52	5.61e-09	1.09e-07
LY86	0.87	2.36	5.65e-09	1.1e-07
MYL12B	-0.51	7.71	5.76e-09	1.11e-07
RAB5IF	-0.62	4.5	5.79e-09	1.12e-07
ICAM2	0.54	1.67	5.99e-09	1.15e-07
TSPYL5	0.88	1.59	6.15e-09	1.18e-07
CCL11	1.22	3.21	6.17e-09	1.19e-07
DDAH1	-0.7	4.6	6.25e-09	1.2e-07
ILF2	-0.52	6.06	6.69e-09	1.28e-07
CYB5B	-0.67	4.07	6.7e-09	1.28e-07
EPB41L2	0.75	3.14	6.85e-09	1.31e-07
ATAD3B	-0.54	1.9	6.85e-09	1.31e-07
GPR155	0.81	1.62	6.91e-09	1.32e-07
CCDC88A	0.57	1.74	6.99e-09	1.33e-07
TEF	0.61	2.18	7.12e-09	1.36e-07
HTRA3	1.05	4.13	7.2e-09	1.37e-07
CD37	1.09	2.96	7.22e-09	1.37e-07
ZYX	0.67	6.4	7.27e-09	1.38e-07
PIK3CD	0.71	2.07	7.31e-09	1.39e-07
SUN2	0.53	4.17	7.37e-09	1.4e-07
PLEKHG2	0.59	2.54	7.42e-09	1.41e-07
ARRDC4	0.7	2.92	7.73e-09	1.47e-07
C1orf53	-0.55	1.88	7.76e-09	1.47e-07
KIF11	-0.71	3.28	7.77e-09	1.47e-07
NUSAP1	-0.78	4.06	7.78e-09	1.47e-07
PARD6B	-0.73	2.57	7.81e-09	1.48e-07
WLS	0.86	3.88	7.87e-09	1.49e-07
DHCR7	-0.82	4.05	8.04e-09	1.52e-07
NFATC1	0.58	1.7	8.07e-09	1.52e-07
CCT5	-0.59	5.05	8.09e-09	1.53e-07
SLMAP	0.59	3.04	8.09e-09	1.53e-07
VPS25	-0.5	4.53	8.3e-09	1.57e-07
SLC39A11	-0.57	2.88	8.38e-09	1.58e-07
SMIM3	0.72	3.15	8.52e-09	1.6e-07
TPX2	-0.96	4.65	8.65e-09	1.63e-07
SLC4A11	-1.05	2.16	8.85e-09	1.66e-07
ARL6IP1	-0.62	5.91	8.99e-09	1.69e-07
DSTN	0.64	6.6	9.02e-09	1.69e-07
CCT8	-0.5	5.31	9.04e-09	1.7e-07
MARCKSL1	-0.64	7.41	9.18e-09	1.72e-07
KIF18B	-0.75	2.59	9.31e-09	1.74e-07
TMC4	-0.75	4.61	9.32e-09	1.75e-07
PTTG1	-0.82	3.8	9.59e-09	1.79e-07
EFNA1	-0.74	4.61	9.86e-09	1.84e-07
RNASE6	0.96	3.8	9.9e-09	1.84e-07
ZNF532	0.62	2.35	1e-08	1.87e-07
MS4A7	0.83	2.57	1.01e-08	1.88e-07
UCHL3	-0.58	2.77	1.02e-08	1.89e-07
RAB12	0.51	3.64	1.03e-08	1.91e-07
TYMS	-0.79	3.8	1.04e-08	1.92e-07
GPR39	-0.56	1.61	1.05e-08	1.95e-07
KIF15	-0.61	1.79	1.06e-08	1.96e-07
ARHGEF39	-0.53	1.54	1.07e-08	1.99e-07
MRPS35	-0.66	5.33	1.07e-08	1.99e-07
PLK1	-0.82	3.65	1.09e-08	2.02e-07
VASN	0.78	3.22	1.11e-08	2.05e-07
ORC1	-0.67	2.08	1.12e-08	2.07e-07
CDT1	-0.9	3.38	1.12e-08	2.07e-07
UQCRC1	-0.53	5.88	1.14e-08	2.1e-07
EPAS1	0.59	4.96	1.16e-08	2.13e-07
CYGB	0.74	3.57	1.17e-08	2.16e-07
SLC3A2	-0.61	4.49	1.18e-08	2.17e-07
PAICS	-0.59	4.13	1.18e-08	2.17e-07
RIPOR1	0.52	3.4	1.2e-08	2.2e-07
AC010327.1	-0.91	3.33	1.22e-08	2.24e-07
NCKAP1L	0.71	1.94	1.24e-08	2.27e-07
INAFM1	0.64	3.5	1.24e-08	2.27e-07
RTKN	-0.66	3.57	1.26e-08	2.3e-07
HDHD3	-0.61	4.67	1.27e-08	2.32e-07
SLC45A4	-0.51	2.7	1.3e-08	2.37e-07
CYFIP2	0.71	2.01	1.3e-08	2.37e-07
EXOSC8	-0.52	2.95	1.3e-08	2.37e-07
MEGF8	0.56	2.59	1.31e-08	2.38e-07
GINS1	-0.72	2.47	1.33e-08	2.42e-07
SLC29A2	-0.68	3.59	1.34e-08	2.44e-07
HMGA1	-0.85	7.65	1.35e-08	2.45e-07
RAB17	-0.58	2.1	1.38e-08	2.5e-07
GJA4	0.7	2.9	1.38e-08	2.5e-07
RNPEP	-0.53	5.13	1.41e-08	2.55e-07
MRPL14	-0.57	5.26	1.47e-08	2.65e-07
CDC25A	-0.67	1.81	1.5e-08	2.71e-07
CHAC1	-0.84	2.24	1.54e-08	2.77e-07
KNSTRN	-0.55	2.54	1.57e-08	2.82e-07
JPT1	-0.71	5.04	1.58e-08	2.85e-07
CASP7	-0.6	3.83	1.59e-08	2.86e-07
MAP3K21	-0.61	2.11	1.59e-08	2.86e-07
SMARCA2	0.57	3.43	1.6e-08	2.86e-07
GPC3	1.56	2.4	1.62e-08	2.91e-07
CRIM1	0.62	3.88	1.63e-08	2.91e-07
MLLT11	0.65	1.53	1.65e-08	2.95e-07
IKZF1	0.77	1.67	1.66e-08	2.97e-07
ST5	0.5	2.57	1.7e-08	3.04e-07
VCAM1	0.75	2.39	1.7e-08	3.04e-07
SEMA4C	0.57	2.82	1.71e-08	3.04e-07
CENPN	-0.58	2.58	1.76e-08	3.13e-07
ST3GAL4	0.81	2.18	1.78e-08	3.16e-07
APLNR	0.96	3.45	1.81e-08	3.23e-07
PROS1	0.85	2.51	1.83e-08	3.25e-07
HOOK3	0.61	2.69	1.88e-08	3.34e-07
ACAT2	-0.59	2.31	1.9e-08	3.35e-07
COX6C	-0.63	5.14	1.9e-08	3.36e-07
LPAR2	-0.6	3.07	1.91e-08	3.38e-07
BAK1	-0.59	4.45	1.91e-08	3.38e-07
F2RL3	0.79	2.01	1.92e-08	3.39e-07
GPNMB	1.07	4.55	1.93e-08	3.41e-07
ENPP2	0.77	2.32	1.94e-08	3.42e-07
ALG3	-0.54	4.66	1.98e-08	3.48e-07
GTSE1	-0.67	2.43	2.01e-08	3.53e-07
CBLC	-0.74	4.88	2.01e-08	3.54e-07
YDJC	-0.64	4.33	2.06e-08	3.62e-07
MYLIP	0.51	3.56	2.07e-08	3.64e-07
MRPL12	-0.61	4.01	2.08e-08	3.66e-07
PXDN	0.69	3.13	2.09e-08	3.66e-07
ICA1	-0.68	3.06	2.21e-08	3.87e-07
BCL2L1	-0.68	5.21	2.22e-08	3.89e-07
TMPRSS4	-0.93	3.72	2.23e-08	3.89e-07
CNDP2	-0.53	3.71	2.26e-08	3.94e-07
GNAI1	0.74	2.07	2.3e-08	4.02e-07
FANCA	-0.58	1.83	2.31e-08	4.02e-07
RAD54L	-0.6	1.85	2.38e-08	4.14e-07
DDX39A	-0.59	4.14	2.44e-08	4.22e-07
TOX	0.85	1.83	2.47e-08	4.28e-07
SLC7A11	-0.85	1.63	2.56e-08	4.42e-07
CHAF1B	-0.52	1.83	2.57e-08	4.43e-07
CCL20	-1.72	3.99	2.75e-08	4.74e-07
CLDN7	-0.85	5.98	2.8e-08	4.82e-07
TRABD	-0.5	4.37	2.86e-08	4.91e-07
EBF4	0.8	1.85	2.87e-08	4.92e-07
WASF1	0.75	1.75	2.87e-08	4.93e-07
OSBPL3	-0.56	2.95	2.9e-08	4.98e-07
EPHA2	-0.91	4.82	2.93e-08	5.02e-07
STX3	-0.61	3.68	2.93e-08	5.02e-07
GRTP1	-0.59	3.05	2.94e-08	5.03e-07
NAPRT	-0.81	4.66	3.04e-08	5.18e-07
SEMA4G	-0.81	3.55	3.07e-08	5.24e-07
PNP	-0.62	4.22	3.09e-08	5.27e-07
EZH2	-0.63	2.62	3.1e-08	5.28e-07
TSPYL4	0.51	2.76	3.12e-08	5.31e-07
TUBA1C	-0.55	5.58	3.16e-08	5.38e-07
MYO5B	-0.68	3.44	3.17e-08	5.39e-07
STARD10	-0.78	5.08	3.2e-08	5.44e-07
DDRGK1	-0.51	4.78	3.3e-08	5.6e-07
SPAG5	-0.7	2.74	3.35e-08	5.67e-07
NME1	-0.7	3.9	3.39e-08	5.73e-07
PA2G4	-0.55	5.29	3.4e-08	5.74e-07
PRSS22	-1.13	3.43	3.47e-08	5.86e-07
XYLT1	0.55	1.92	3.48e-08	5.87e-07
SH2D3A	-0.51	2.42	3.54e-08	5.96e-07
MZT1	-0.61	3.6	3.54e-08	5.97e-07
ANXA4	-0.71	4.82	3.58e-08	6.03e-07
TMEM184A	-0.74	2.19	3.63e-08	6.11e-07
PKM	-0.65	6.83	3.63e-08	6.11e-07
B3GNT9	0.56	2.7	3.68e-08	6.19e-07
MSR1	0.72	2.12	3.75e-08	6.29e-07
IDI1	-0.64	3.81	3.78e-08	6.34e-07
CENPU	-0.69	2.56	3.81e-08	6.38e-07
CASP6	-0.54	3.68	3.95e-08	6.6e-07
CASP3	-0.54	4.01	4e-08	6.68e-07
MGME1	-0.55	3.47	4.03e-08	6.74e-07
MAPK8IP1	0.81	1.64	4.04e-08	6.75e-07
HIP1	0.56	2.69	4.06e-08	6.77e-07
TECR	-0.54	4.65	4.12e-08	6.87e-07
ATP5MC3	-0.54	4.58	4.16e-08	6.94e-07
MPEG1	0.93	3.42	4.18e-08	6.96e-07
SMPD1	0.52	3.5	4.2e-08	7e-07
PBK	-0.91	3.22	4.2e-08	7e-07
MARVELD2	-0.53	3	4.25e-08	7.07e-07
ASPM	-0.67	2.07	4.33e-08	7.18e-07
GAMT	0.9	1.75	4.35e-08	7.21e-07
KRTCAP3	-0.85	4.61	4.35e-08	7.21e-07
RPS6KA1	-0.56	3.89	4.49e-08	7.43e-07
GADD45B	0.73	3.79	4.5e-08	7.44e-07
EPS8L3	-0.85	4.48	4.5e-08	7.45e-07
RFC3	-0.67	3.3	4.52e-08	7.47e-07
MSMO1	-0.73	4.02	4.53e-08	7.48e-07
MVD	-0.51	2.78	4.55e-08	7.51e-07
TSPAN13	-0.83	5.61	4.81e-08	7.9e-07
PTPRB	0.52	1.81	4.88e-08	8.01e-07
MCM2	-0.73	3.77	4.89e-08	8.03e-07
CSTB	-0.84	6.05	4.93e-08	8.08e-07
RNF24	0.55	2.76	4.96e-08	8.13e-07
CASTOR2	0.69	2.31	5.01e-08	8.2e-07
SLC25A22	-0.61	3.29	5.06e-08	8.28e-07
TLE2	0.75	2.63	5.08e-08	8.31e-07
TAGLN2	-0.54	7.9	5.15e-08	8.41e-07
PNKD	-0.62	4.37	5.15e-08	8.41e-07
ATAD2	-0.72	3.17	5.17e-08	8.45e-07
EPN3	-1.01	2.96	5.2e-08	8.48e-07
DST	0.71	2.09	5.22e-08	8.51e-07
HMMR	-0.72	2.6	5.22e-08	8.52e-07
PRAF2	0.65	3.21	5.29e-08	8.62e-07
SMIM6	-0.83	2.13	5.32e-08	8.66e-07
EVI2A	0.68	2.1	5.37e-08	8.73e-07
SH3YL1	-0.53	2.42	5.4e-08	8.79e-07
DECR1	-0.58	3.96	5.41e-08	8.79e-07
IQGAP3	-0.74	3.23	5.5e-08	8.92e-07
NANS	-0.53	3.6	5.64e-08	9.14e-07
MMP15	-0.74	4.92	5.64e-08	9.14e-07
SAPCD2	-0.91	3.65	5.65e-08	9.15e-07
NR2F6	-0.59	5.05	5.73e-08	9.26e-07
PRKD3	0.5	2.13	5.79e-08	9.35e-07
NCAPG2	-0.6	2.42	5.95e-08	9.58e-07
CCL21	1.62	4.35	5.96e-08	9.59e-07
TRMT6	-0.51	2.76	5.99e-08	9.64e-07
KIF4A	-0.7	2.54	6.24e-08	1e-06
CSTF2	-0.52	3.45	6.28e-08	1.01e-06
GSTO2	-0.51	1.72	6.29e-08	1.01e-06
SMARCA1	0.75	2.42	6.35e-08	1.02e-06
SLC52A3	-0.7	3.08	6.46e-08	1.04e-06
CCN1	1.05	5	6.46e-08	1.04e-06
SELENOI	-0.56	3.01	6.61e-08	1.06e-06
ITPR3	-0.64	4.78	6.68e-08	1.07e-06
CKAP2L	-0.6	1.93	6.71e-08	1.07e-06
ECHS1	-0.54	6.09	6.89e-08	1.1e-06
AHDC1	0.53	2.89	6.96e-08	1.11e-06
TMEM54	-0.83	5.87	7.05e-08	1.12e-06
TSPAN3	-0.55	5.49	7.13e-08	1.13e-06
ADRM1	-0.55	5.86	7.22e-08	1.14e-06
ELOVL5	0.81	3.55	7.32e-08	1.16e-06
CAPN6	1.54	2.46	7.33e-08	1.16e-06
KLF11	0.52	2.52	7.34e-08	1.16e-06
PRRG4	-0.69	2.93	7.39e-08	1.17e-06
TPSAB1	1.23	3.28	7.4e-08	1.17e-06
TMEM63B	-0.55	4.26	7.41e-08	1.17e-06
PSPH	-0.57	2.79	7.44e-08	1.17e-06
PXMP2	-0.52	3.32	7.46e-08	1.18e-06
TACC3	-0.63	3.25	7.48e-08	1.18e-06
PSMB8	-0.7	5.79	7.5e-08	1.18e-06
ADAP1	-0.66	3.17	7.54e-08	1.19e-06
HSPD1	-0.65	6.26	7.64e-08	1.2e-06
CCDC86	-0.54	4.09	7.72e-08	1.21e-06
AIFM1	-0.5	3.99	7.79e-08	1.22e-06
NIPAL1	-0.66	1.92	7.82e-08	1.23e-06
ITGAM	0.56	1.59	7.85e-08	1.23e-06
STIL	-0.62	2.25	7.86e-08	1.23e-06
ZMIZ1	0.5	4.09	8.14e-08	1.27e-06
LEF1	0.65	2.03	8.4e-08	1.31e-06
BUB1B	-0.67	2.54	8.4e-08	1.31e-06
MCM3	-0.57	5.04	8.52e-08	1.32e-06
ATAD3A	-0.58	3.34	8.62e-08	1.34e-06
MAPRE2	0.5	3.68	8.66e-08	1.35e-06
SORD	-0.72	2.88	8.71e-08	1.35e-06
ZNF467	0.61	1.96	8.8e-08	1.36e-06
TIMELESS	-0.57	2.98	8.8e-08	1.36e-06
TC2N	-0.77	3.84	8.83e-08	1.37e-06
SKA1	-0.63	2.03	8.87e-08	1.37e-06
MCM4	-0.74	4.08	8.87e-08	1.37e-06
PAFAH1B3	-0.7	4.32	8.99e-08	1.39e-06
TPMT	-0.62	3.92	9.03e-08	1.39e-06
VEGFA	-0.75	3.55	9.05e-08	1.4e-06
MYBL2	-0.97	4.79	9.07e-08	1.4e-06
DTL	-0.62	2.47	9.24e-08	1.42e-06
PDZK1IP1	-1.53	5.4	9.58e-08	1.47e-06
ID1	-1.04	5.74	9.69e-08	1.49e-06
PTGES2	-0.54	4.41	9.78e-08	1.5e-06
RMI2	-0.61	2.62	9.8e-08	1.5e-06
PLPP2	-0.74	3.61	9.83e-08	1.51e-06
OCIAD2	-0.66	4.51	1.02e-07	1.56e-06
TGFBR2	0.71	5.23	1.05e-07	1.6e-06
CDC25C	-0.52	1.64	1.07e-07	1.63e-06
CXCL1	-1.5	4.8	1.08e-07	1.63e-06
NDC1	-0.58	3.52	1.09e-07	1.65e-06
CES1	1.32	1.79	1.1e-07	1.66e-06
MYH14	-0.73	5.54	1.1e-07	1.66e-06
JUP	-0.94	7.25	1.13e-07	1.71e-06
LRRC45	-0.53	2.83	1.18e-07	1.78e-06
DSN1	-0.53	3.13	1.19e-07	1.79e-06
CRYBG3	0.52	1.56	1.2e-07	1.81e-06
ATP5F1B	-0.52	7.98	1.23e-07	1.85e-06
DOK4	-0.62	3.73	1.24e-07	1.85e-06
S100A16	-0.94	6.66	1.26e-07	1.89e-06
PCDH7	1.01	2.22	1.26e-07	1.89e-06
FMNL1	0.63	2.4	1.3e-07	1.93e-06
TCEAL1	0.56	3.13	1.3e-07	1.93e-06
TK1	-0.81	5.12	1.32e-07	1.97e-06
MS4A6A	0.76	2.63	1.35e-07	2.01e-06
SHROOM3	-0.66	3.8	1.36e-07	2.02e-06
MRPL15	-0.53	5.07	1.36e-07	2.03e-06
APOLD1	0.69	2.28	1.37e-07	2.04e-06
CSF2RB	0.77	2.5	1.38e-07	2.05e-06
TFAP2A	-0.79	1.81	1.38e-07	2.05e-06
TUFT1	-0.5	2.82	1.41e-07	2.09e-06
GPT2	-0.73	2.72	1.41e-07	2.1e-06
SCD5	0.73	2.04	1.43e-07	2.11e-06
SEMA3C	0.94	3.28	1.46e-07	2.15e-06
SHMT2	-0.66	4.49	1.46e-07	2.16e-06
PRSS16	-0.57	1.93	1.48e-07	2.19e-06
LCN2	-2.11	7.55	1.53e-07	2.26e-06
LSP1	0.79	3.57	1.54e-07	2.26e-06
FCMR	0.95	2.31	1.54e-07	2.26e-06
RNASEH2A	-0.62	3.53	1.54e-07	2.27e-06
DEPP1	0.93	4.56	1.55e-07	2.27e-06
CENPF	-0.76	2.86	1.57e-07	2.31e-06
PDPN	0.77	3.15	1.58e-07	2.32e-06
SOX18	0.75	3.77	1.6e-07	2.34e-06
ALAS1	-0.5	4.9	1.6e-07	2.35e-06
IKBKE	-0.5	2.78	1.61e-07	2.36e-06
PLEKHA4	0.76	3.22	1.62e-07	2.36e-06
PSAT1	-1.11	3.91	1.62e-07	2.36e-06
SLC16A4	0.64	1.65	1.63e-07	2.38e-06
SLC9A3R1	-0.66	5.96	1.64e-07	2.4e-06
DNAJC15	-0.56	3.46	1.65e-07	2.41e-06
GPSM1	0.61	1.52	1.65e-07	2.41e-06
ZMAT3	0.54	2.5	1.68e-07	2.44e-06
HDAC5	0.52	2.88	1.71e-07	2.49e-06
SAMD10	-0.62	2.97	1.71e-07	2.49e-06
BASP1	0.75	3.58	1.73e-07	2.51e-06
SLFN11	0.69	2.47	1.74e-07	2.52e-06
HIST1H2BC	-0.74	1.91	1.74e-07	2.52e-06
EXOSC4	-0.54	3.75	1.75e-07	2.54e-06
CGN	-0.74	3.95	1.78e-07	2.58e-06
ELOVL6	-0.56	2.24	1.8e-07	2.6e-06
FAM110A	-0.63	3.09	1.83e-07	2.64e-06
CSF1	0.57	3.51	1.83e-07	2.65e-06
TST	-0.69	5.01	1.87e-07	2.7e-06
NMI	-0.53	3.56	1.89e-07	2.72e-06
SOX9	-0.69	5.84	1.9e-07	2.73e-06
RIDA	-0.54	3.51	1.91e-07	2.74e-06
COL1A1	1.1	8.33	1.92e-07	2.76e-06
E2F8	-0.64	2.34	1.95e-07	2.81e-06
RN7SL138P	0.56	1.54	1.98e-07	2.85e-06
PCYT2	-0.59	3.03	2e-07	2.87e-06
PIK3IP1	0.59	3.28	2.02e-07	2.89e-06
EHF	-0.85	4.46	2.06e-07	2.94e-06
WWC1	-0.56	2.65	2.09e-07	2.98e-06
RBBP8	-0.51	2.94	2.1e-07	2.99e-06
RASSF3	0.54	4.16	2.11e-07	3e-06
CCDC9B	0.76	1.51	2.12e-07	3.02e-06
ARHGAP11A	-0.63	2.63	2.13e-07	3.03e-06
METTL7A	0.9	3.75	2.21e-07	3.14e-06
SHC2	0.71	1.89	2.23e-07	3.17e-06
PLTP	0.93	5.01	2.24e-07	3.18e-06
SELENOP	1.06	3.41	2.24e-07	3.18e-06
SLC2A1	-1.06	4.54	2.27e-07	3.22e-06
ATP1B1	-0.77	7.25	2.3e-07	3.25e-06
TBC1D9	0.59	2.56	2.33e-07	3.29e-06
TFDP2	0.54	2.63	2.37e-07	3.35e-06
ADGRF5	0.55	2.58	2.39e-07	3.37e-06
MATN2	1.01	2.47	2.41e-07	3.39e-06
RAB40B	-0.58	2.5	2.44e-07	3.44e-06
ASAP3	0.62	1.83	2.52e-07	3.54e-06
HIST1H3H	-0.76	1.74	2.53e-07	3.55e-06
NAPSB	0.83	1.92	2.64e-07	3.69e-06
PIM3	-0.57	5.52	2.67e-07	3.74e-06
ZHX2	0.53	2.74	2.68e-07	3.75e-06
CLDN4	-0.95	6.28	2.7e-07	3.78e-06
GRB7	-1.22	3.94	2.77e-07	3.87e-06
TMPO	-0.53	4.01	2.78e-07	3.87e-06
F2RL2	0.91	2.68	2.82e-07	3.93e-06
SLC22A18	-0.76	2.95	2.84e-07	3.95e-06
HMGCR	-0.54	3.16	2.86e-07	3.98e-06
SPIRE2	-0.58	2.02	2.88e-07	4e-06
HOXA3	0.63	2	2.89e-07	4.02e-06
RASSF6	-0.79	2.53	2.92e-07	4.06e-06
CAVIN3	0.83	4.34	2.92e-07	4.06e-06
PGK1	-0.51	6.02	3.04e-07	4.21e-06
E2F2	-0.58	1.75	3.05e-07	4.22e-06
TLR4	0.63	1.97	3.08e-07	4.25e-06
IGSF9	-0.8	1.96	3.18e-07	4.39e-06
TIMP1	0.85	8.38	3.2e-07	4.42e-06
PHLDA2	-1.06	5.73	3.25e-07	4.47e-06
MCM10	-0.57	1.62	3.28e-07	4.51e-06
OSBPL1A	0.56	2.25	3.36e-07	4.6e-06
TOMM40	-0.62	4.58	3.39e-07	4.65e-06
GZMK	0.88	1.55	3.44e-07	4.71e-06
EVI2B	0.91	3.56	3.45e-07	4.73e-06
SULF1	1.06	4.38	3.45e-07	4.73e-06
STK39	-0.51	4	3.46e-07	4.73e-06
CDKN3	-0.71	3.09	3.5e-07	4.79e-06
PRDX5	-0.51	6.68	3.62e-07	4.94e-06
POLD2	-0.53	4.57	3.7e-07	5.04e-06
HOXB4	0.6	1.52	3.71e-07	5.05e-06
ABCA3	0.75	1.65	3.77e-07	5.12e-06
VPREB3	1.17	1.56	3.81e-07	5.17e-06
MCM7	-0.67	4.86	3.83e-07	5.2e-06
ENO1	-0.61	7.46	3.85e-07	5.22e-06
CA11	0.51	1.72	3.85e-07	5.22e-06
ESPL1	-0.58	2.02	3.92e-07	5.3e-06
TXN	-0.63	7.58	3.97e-07	5.36e-06
RRAD	0.9	1.97	3.97e-07	5.36e-06
HPRT1	-0.51	4.51	4.1e-07	5.53e-06
NOTCH3	0.71	4.56	4.1e-07	5.53e-06
ZNF134	0.59	1.61	4.14e-07	5.58e-06
PKMYT1	-0.69	2.5	4.22e-07	5.68e-06
EPB41L4B	-0.64	2.45	4.37e-07	5.86e-06
MAOB	1.21	2.8	4.39e-07	5.89e-06
ITGB1	0.55	5.96	4.42e-07	5.93e-06
CCDC3	0.69	3.05	4.42e-07	5.93e-06
SH2D4A	-0.61	3.35	4.43e-07	5.93e-06
CYTH4	0.52	1.7	4.46e-07	5.96e-06
KRT8P45	-0.72	2.05	4.48e-07	5.98e-06
SETD7	0.52	2.9	4.68e-07	6.25e-06
H2AFZ	-0.54	5.74	4.81e-07	6.41e-06
PREX1	0.63	2.88	4.94e-07	6.56e-06
RCN3	0.8	4.2	4.95e-07	6.58e-06
PIK3R1	0.58	2.92	4.96e-07	6.58e-06
AP1S1	-0.64	4.97	5.04e-07	6.69e-06
MTSS2	0.64	2.76	5.11e-07	6.78e-06
AGPAT2	-0.64	6.07	5.19e-07	6.87e-06
HIST1H2BD	-0.87	3.6	5.21e-07	6.9e-06
TXNDC17	-0.52	3.32	5.33e-07	7.05e-06
EDNRB	0.66	2	5.34e-07	7.06e-06
SCD	-1.1	5.26	5.45e-07	7.18e-06
USH1C	-0.74	3.79	5.46e-07	7.19e-06
SPAG1	-0.61	2.46	5.6e-07	7.36e-06
IL34	0.64	1.64	5.64e-07	7.41e-06
TTLL12	-0.53	4.54	5.67e-07	7.44e-06
CCR7	0.89	1.7	5.69e-07	7.46e-06
CLSPN	-0.51	1.81	5.69e-07	7.46e-06
TENT5B	0.97	1.53	5.81e-07	7.6e-06
ETS1	0.61	3.92	5.83e-07	7.62e-06
CYC1	-0.6	6.27	5.91e-07	7.71e-06
TTC39A	-0.68	1.93	5.93e-07	7.73e-06
CCND2	1.05	3.84	5.93e-07	7.73e-06
MROH6	-0.96	3.28	5.97e-07	7.78e-06
MIR429	-0.82	2.44	5.99e-07	7.81e-06
ANXA3	-0.72	3.7	6e-07	7.82e-06
SNRPF	-0.54	4.09	6.09e-07	7.93e-06
TPRN	-0.64	3.15	6.1e-07	7.93e-06
CORO2A	-0.69	3.56	6.12e-07	7.96e-06
MUC13	-1.33	6.41	6.13e-07	7.97e-06
LAMB1	0.58	4.4	6.14e-07	7.98e-06
RAB34	0.85	3.3	6.3e-07	8.17e-06
FAM78A	0.52	1.56	6.56e-07	8.48e-06
PLLP	-0.68	2.48	6.68e-07	8.63e-06
DSCC1	-0.59	2.38	6.73e-07	8.69e-06
CENPH	-0.51	2.18	6.94e-07	8.93e-06
SLC1A5	-0.8	5.3	7e-07	8.99e-06
ARHGAP39	-0.57	2.43	7.14e-07	9.16e-06
MISP3	-0.75	3.17	7.24e-07	9.27e-06
TTK	-0.64	2.2	7.28e-07	9.32e-06
NES	0.69	2.73	7.29e-07	9.33e-06
OVOL1	-0.83	2.18	7.31e-07	9.34e-06
ITGA11	0.74	2.26	7.35e-07	9.39e-06
SH3RF1	-0.52	3.53	7.36e-07	9.4e-06
CCNF	-0.56	2.39	7.45e-07	9.5e-06
FRK	-0.55	2.27	7.48e-07	9.54e-06
PLEKHG6	-0.84	3.13	7.5e-07	9.56e-06
MNX1	-0.51	1.63	7.5e-07	9.57e-06
ARHGEF10	0.52	1.65	7.52e-07	9.58e-06
DOCK8	0.57	1.78	7.55e-07	9.61e-06
ZDHHC9	-0.52	4.6	7.7e-07	9.8e-06
Note: P-values were determined by moderated two-sided t-tests and were adjusted for multiple testing.
