# Supplementary material for: LncRNA MIR200CHG inhibits EMT in gastric cancer by stabilizing miR-200c from target-directed miRNA degradation
Source: Nat Commun. 2023 Dec 8;14:8141. doi: 10.1038/s41467-023-43974-w (PMC10709323; doi:10.1038/s41467-023-43974-w)
Supplement: Supplementary file 5 — Supplementary Data 2 [file 41467_2023_43974_MOESM5_ESM.xlsx]

## Sheet: Sheet1
Supplementary Data 2. Demographic and clinical characteristics of gastric cancer patients.
Parameters	Number of cases (%)
Age
<55	17(23.0)
≧55	57(77)
Clinical stage
1,2	38(50.7)
3,4	37(49.3)
T stage
T1-2	13(17.6)
T3-4	61(82.4)
N stage
N0	25(33.3)
N1-3	50(66.7)
M stage
M0	67(89.3)
M1	8(10.7)
MIR200CHG level
High	37(49.3)
Low	38(50.7)
E-cadherin level
High	40(63.5)
Low	23(36.5)
Vimentin level
High	33(53.2)
Low	29(46.8)
