# Supplementary material for: LncRNA MIR200CHG inhibits EMT in gastric cancer by stabilizing miR-200c from target-directed miRNA degradation
Source: Nat Commun. 2023 Dec 8;14:8141. doi: 10.1038/s41467-023-43974-w (PMC10709323; doi:10.1038/s41467-023-43974-w)
Supplement: Supplementary file 6 — Supplementary Data 3 [file 41467_2023_43974_MOESM6_ESM.xlsx]

## Sheet: CLIP-seq_miRNA
Supplementary Data 3. Interacted molecules of MIR200CHG predicted by the ENCORI database.
miRNA id	miRNA name	gene ID	gene Name	gene Type	chromosome	start	end	strand	clipExpNum	degraExpNum	RBP	merClass	miRseq	align	targetSeq	pancancerNum
MIMAT0015056	hsa-miR-3179	ENSG00000257084	MIR200CHG	lincRNA	chr12	7072449	7072466	+	1	0	AGO1-4	7mer-m8	ugcaAAUUUAAAGUGGGGAAGa	||||| :|||||||	ggccUUAAA----GCCCCUUCg	0
MIMAT0015023	hsa-miR-3150a-3p	ENSG00000257084	MIR200CHG	lincRNA	chr12	7072455	7072475	+	1	0	AGO1-4	7mer-m8	ggUUGGAGCUCCUAGAGGGGUc	|:|| | | ||||||||	aaAGCCCCUUCG-UCUCCCCAg	3
MIMAT0027426	hsa-miR-6763-5p	ENSG00000257084	MIR200CHG	lincRNA	chr12	7072457	7072475	+	1	0	AGO1-4	7mer-m8	gaGGGGUCGGUGAGGGGUc	|||| | |||||||	agCCCCUUCGUCUCCCCAg	2
MIMAT0019853	hsa-miR-4731-5p	ENSG00000257084	MIR200CHG	lincRNA	chr12	7072459	7072477	+	1	0	AGO1-4	8mer	guGUGAGUACACCGGGGGUCGu	| :||:| | |||||||	ccCCUUCGUCU---CCCCAGCa	0
MIMAT0004682	hsa-miR-361-3p	ENSG00000257084	MIR200CHG	lincRNA	chr12	7072469	7072493	+	1	0	AGO1-4	7mer-m8	uuuaGUC-UUAGUGUG-GACCCCCu	||| | ||| | |||||||	ucccCAGCACCCACUCUCUGGGGGc	2
MIMAT0007888	hsa-miR-1913	ENSG00000257084	MIR200CHG	lincRNA	chr12	7072475	7072496	+	1	0	AGO1-4	7mer-m8	accgucgucgccuCCCCCGUCu	||||||||	gcacccacucucuGGGGGCAGg	2
MIMAT0000762	hsa-miR-324-3p	ENSG00000257084	MIR200CHG	lincRNA	chr12	7072476	7072496	+	1	0	AGO1-4	7mer-m8	ggucGUCGUGGA-CCCCGUCa	|| : :|| |||||||	caccCACUCUCUGGGGGCAGg	7
MIMAT0014992	hsa-miR-3129-5p	ENSG00000257084	MIR200CHG	lincRNA	chr12	7073382	7073403	+	6	0	AGO1-4	8mer	uuugguuagagaugUGAUGACg	|||||||	gaagaccauggaggACUACUGa	2
MIMAT0000232	hsa-miR-199a-3p	ENSG00000257084	MIR200CHG	lincRNA	chr12	7073384	7073403	+	6	0	AGO1-4	8mer	auUGGUUACACGUCUGAUGACa	||| ||| | :||||||||	agACC-AUG-GAGGACUACUGa	9
MIMAT0004563	hsa-miR-199b-3p	ENSG00000257084	MIR200CHG	lincRNA	chr12	7073384	7073403	+	6	0	AGO1-4	8mer	auUGGUUACACGUCUGAUGACa	||| ||| | :||||||||	agACC-AUG-GAGGACUACUGa	9
MIMAT0003161	hsa-miR-493-3p	ENSG00000257084	MIR200CHG	lincRNA	chr12	7073402	7073423	+	5	0	AGO1-4	8mer	ggaccgugugucauCUGGAAGu	|||||||	gaccaacaaccucuGACCUUCa	10
MIMAT0007890	hsa-miR-1914-3p	ENSG00000257084	MIR200CHG	lincRNA	chr12	7073409	7073430	+	4	0	AGO1-4	7mer-m8	ggaGGGUCACGCCCUGGGGAGg	|:| | | |||||||	aacCUCUGACCUUCACCCCUCu	3
MIMAT0021125	hsa-miR-5194	ENSG00000257084	MIR200CHG	lincRNA	chr12	7073409	7073430	+	4	0	AGO1-4	7mer-m8	gguaGGGUAAGGUUUGGGGAGu	:|:: |: |||||||	aaccUCUGACCUUCACCCCUCu	0
MIMAT0027377	hsa-miR-6738-5p	ENSG00000257084	MIR200CHG	lincRNA	chr12	7073409	7073430	+	4	0	AGO1-4	7mer-m8	ggGGACACGAGAAGAUGGGGAGc	||| || |||| |||||||	aaCCUCUGACCUUC-ACCCCUCu	0
MIMAT0002833	hsa-miR-520a-5p	ENSG00000257084	MIR200CHG	lincRNA	chr12	7073414	7073434	+	4	0	AGO1-4	7mer-m8	ucuuucAUGAAGGGAGACCUc	| | |||||||||	cugaccUUCACCCCUCUGGAu	4
MIMAT0002838	hsa-miR-525-5p	ENSG00000257084	MIR200CHG	lincRNA	chr12	7073414	7073434	+	4	0	AGO1-4	7mer-m8	ucuuucACGUAGGGAGACCUc	| || |||||||||	cugaccUUCACCCCUCUGGAu	5

## Sheet: RNA-RNA
gene ID	gene Name	gene Type	pair Gene ID	pair Gene Name	pair Gene Type	interaction Num	exp Num	seqTypeNum	totalReadsNum	FreeEnergy	AlignScore(Smith-Waterman)
ENSG00000257084	MIR200CHG	lincRNA	ENSG00000131037	EPS8L1	protein_coding	1	1	1	1	-35.1	14
ENSG00000257084	MIR200CHG	lincRNA	ENSG00000126749	EMG1	protein_coding	1	1	1	1	-25.3	16
ENSG00000257084	MIR200CHG	lincRNA	ENSG00000268439	EMG1	protein_coding	1	1	1	1	-25.3	16

## Sheet: ceRNA
gene ID	gene Name	gene Type	ceRNA id	ceRNA name	ceRNA gene Type	hit Num	P-value	fdr	pancancer Num
ENSG00000257084	MIR200CHG	lincRNA	ENSG00000125841	NRSN2	protein_coding	9	3.35676e-07	1.57768e-05	11
ENSG00000257084	MIR200CHG	lincRNA	ENSG00000167978	SRRM2	protein_coding	8	2.75063e-06	6.46398e-05	13
ENSG00000257084	MIR200CHG	lincRNA	ENSG00000230305	AC004980.3	unprocessed_pseudogene	3	6.7065e-06	0.000105068	3
ENSG00000257084	MIR200CHG	lincRNA	ENSG00000111642	CHD4	protein_coding	7	7.50349e-06	0.000105068	14
ENSG00000257084	MIR200CHG	lincRNA	ENSG00000166987	MBD6	protein_coding	8	2.20884e-05	0.000207631	15
ENSG00000257084	MIR200CHG	lincRNA	ENSG00000229018	PMS2P7	unprocessed_pseudogene	3	2.65386e-05	0.000207886	5
ENSG00000257084	MIR200CHG	lincRNA	ENSG00000174384	PMS2P6	unprocessed_pseudogene	3	2.65386e-05	0.000207886	5
ENSG00000257084	MIR200CHG	lincRNA	ENSG00000115255	REEP6	protein_coding	6	2.89091e-05	0.000207886	17
ENSG00000257084	MIR200CHG	lincRNA	ENSG00000105669	COPE	protein_coding	4	2.95536e-05	0.000207886	17
ENSG00000257084	MIR200CHG	lincRNA	ENSG00000114867	EIF4G1	protein_coding	7	4.22426e-05	0.000207886	16
ENSG00000257084	MIR200CHG	lincRNA	ENSG00000089159	PXN	protein_coding	9	4.55382e-05	0.000207886	13
ENSG00000257084	MIR200CHG	lincRNA	ENSG00000140406	TLNRD1	protein_coding	7	4.70286e-05	0.000207886	13
ENSG00000257084	MIR200CHG	lincRNA	ENSG00000178188	SH2B1	protein_coding	6	7.92178e-05	0.000286403	16
ENSG00000257084	MIR200CHG	lincRNA	ENSG00000169258	GPRIN1	protein_coding	6	7.92178e-05	0.000286403	17
ENSG00000257084	MIR200CHG	lincRNA	ENSG00000176101	SSNA1	protein_coding	5	9.31104e-05	0.000291746	21
ENSG00000257084	MIR200CHG	lincRNA	ENSG00000011275	RNF216	protein_coding	8	0.00011266	0.000330939	22
ENSG00000257084	MIR200CHG	lincRNA	ENSG00000108819	PPP1R9B	protein_coding	8	0.000150089	0.000414952	17
ENSG00000257084	MIR200CHG	lincRNA	ENSG00000072518	MARK2	protein_coding	7	0.000150489	0.000414952	15
ENSG00000257084	MIR200CHG	lincRNA	ENSG00000136944	LMX1B	protein_coding	6	0.000206923	0.000511862	7
ENSG00000257084	MIR200CHG	lincRNA	ENSG00000149357	LAMTOR1	protein_coding	6	0.000230679	0.000542096	15
ENSG00000257084	MIR200CHG	lincRNA	ENSG00000076108	BAZ2A	protein_coding	9	0.000240241	0.000542096	18
ENSG00000257084	MIR200CHG	lincRNA	ENSG00000185800	DMWD	protein_coding	7	0.000250422	0.000542096	12
ENSG00000257084	MIR200CHG	lincRNA	ENSG00000166889	PATL1	protein_coding	8	0.000275395	0.000562764	19
ENSG00000257084	MIR200CHG	lincRNA	ENSG00000181577	C6orf223	protein_coding	5	0.000289987	0.000567891	11
ENSG00000257084	MIR200CHG	lincRNA	ENSG00000100836	PABPN1	protein_coding	7	0.000343996	0.000646712	19
ENSG00000257084	MIR200CHG	lincRNA	ENSG00000170638	TRABD	protein_coding	6	0.000348823	0.000646712	19
ENSG00000257084	MIR200CHG	lincRNA	ENSG00000143126	CELSR2	protein_coding	8	0.000377919	0.000657859	12
ENSG00000257084	MIR200CHG	lincRNA	ENSG00000168137	SETD5	protein_coding	9	0.000386425	0.000657859	16
ENSG00000257084	MIR200CHG	lincRNA	ENSG00000167118	URM1	protein_coding	7	0.000400766	0.000657859	16
ENSG00000257084	MIR200CHG	lincRNA	ENSG00000245080	MIR3150BHG	antisense	2	0.000403348	0.000657859	9
ENSG00000257084	MIR200CHG	lincRNA	ENSG00000170515	PA2G4	protein_coding	6	0.000423961	0.000657859	15
ENSG00000257084	MIR200CHG	lincRNA	ENSG00000135439	AGAP2	protein_coding	5	0.000437108	0.000657859	15
ENSG00000257084	MIR200CHG	lincRNA	ENSG00000102882	MAPK3	protein_coding	6	0.000511643	0.000728704	15
ENSG00000257084	MIR200CHG	lincRNA	ENSG00000156453	PCDH1	protein_coding	6	0.000511643	0.000728704	13
ENSG00000257084	MIR200CHG	lincRNA	ENSG00000075461	CACNG4	protein_coding	7	0.000537951	0.000728704	14
ENSG00000257084	MIR200CHG	lincRNA	ENSG00000112320	SOBP	protein_coding	8	0.000575681	0.000751584	17
ENSG00000257084	MIR200CHG	lincRNA	ENSG00000103549	RNF40	protein_coding	7	0.000577766	0.000751584	15
ENSG00000257084	MIR200CHG	lincRNA	ENSG00000076984	MAP2K7	protein_coding	7	0.000664786	0.000822235	15
ENSG00000257084	MIR200CHG	lincRNA	ENSG00000100226	GTPBP1	protein_coding	7	0.000712225	0.000858322	15
ENSG00000257084	MIR200CHG	lincRNA	ENSG00000108262	GIT1	protein_coding	7	0.000762448	0.000895876	12
ENSG00000257084	MIR200CHG	lincRNA	ENSG00000171388	APLN	protein_coding	8	0.000856566	0.000981917	15
ENSG00000257084	MIR200CHG	lincRNA	ENSG00000100307	CBX7	protein_coding	7	0.000931106	0.00104195	13
ENSG00000257084	MIR200CHG	lincRNA	ENSG00000105221	AKT2	protein_coding	8	0.00106459	0.00116362	12
ENSG00000257084	MIR200CHG	lincRNA	ENSG00000112242	E2F3	protein_coding	9	0.0010718	0.00116362	19
ENSG00000257084	MIR200CHG	lincRNA	ENSG00000122390	NAA60	protein_coding	7	0.00120314	0.00125661	15
ENSG00000257084	MIR200CHG	lincRNA	ENSG00000088367	EPB41L1	protein_coding	8	0.0013843	0.00141439	10
ENSG00000257084	MIR200CHG	lincRNA	ENSG00000103064	SLC7A6	protein_coding	9	0.00191058	0.00191058	20

## Sheet: RBP(RNA binding protein)
RBP	gene ID	gene Name	gene Type	cluster Num	clipExpNum	clipIDnum	HepG2	K562	pancancerNum
ADAR	ENSG00000257084	MIR200CHG	lincRNA	1	1	1	NA	NA	22
CAPRIN1	ENSG00000257084	MIR200CHG	lincRNA	1	1	1	NA	NA	23
CNBP	ENSG00000257084	MIR200CHG	lincRNA	1	1	1	NA	NA	11
CSTF2T	ENSG00000257084	MIR200CHG	lincRNA	1	1	1	NA	NA	18
DDX54	ENSG00000257084	MIR200CHG	lincRNA	5	4	8	NA	NA	11
DGCR8	ENSG00000257084	MIR200CHG	lincRNA	1	2	2	NA	NA	11
DICER1	ENSG00000257084	MIR200CHG	lincRNA	1	4	4	NA	NA	17
DKC1	ENSG00000257084	MIR200CHG	lincRNA	1	1	1	NA	NA	13
EIF4A3	ENSG00000257084	MIR200CHG	lincRNA	1	1	1	NA	NA	10
ELAVL1	ENSG00000257084	MIR200CHG	lincRNA	1	1	1	NA	NA	11
FUS	ENSG00000257084	MIR200CHG	lincRNA	1	1	1	NA	NA	13
FXR1	ENSG00000257084	MIR200CHG	lincRNA	1	1	1	NA	NA	15
IGF2BP2	ENSG00000257084	MIR200CHG	lincRNA	1	1	1	NA	NA	15
LIN28A	ENSG00000257084	MIR200CHG	lincRNA	2	1	2	NA	NA	8
LIN28B	ENSG00000257084	MIR200CHG	lincRNA	2	1	2	NA	NA	9
NOP56	ENSG00000257084	MIR200CHG	lincRNA	1	1	1	NA	NA	15
PAPD5	ENSG00000257084	MIR200CHG	lincRNA	2	1	2	NA	NA	17
RBFOX2	ENSG00000257084	MIR200CHG	lincRNA	1	1	1	NA	NA	23
RBM5	ENSG00000257084	MIR200CHG	lincRNA	2	1	2	NA	NA	12
RC3H1	ENSG00000257084	MIR200CHG	lincRNA	2	1	2	NA	NA	13
SRSF1	ENSG00000257084	MIR200CHG	lincRNA	1	1	1	NA	NA	13
SRSF10	ENSG00000257084	MIR200CHG	lincRNA	2	2	2	NA	NA	16
SRSF3	ENSG00000257084	MIR200CHG	lincRNA	1	1	1	NA	NA	12
TARDBP	ENSG00000257084	MIR200CHG	lincRNA	1	1	1	NA	NA	18
UPF1	ENSG00000257084	MIR200CHG	lincRNA	2	1	2	NA	NA	14
