# Supplementary material for: LncRNA MIR200CHG inhibits EMT in gastric cancer by stabilizing miR-200c from target-directed miRNA degradation
Source: Nat Commun. 2023 Dec 8;14:8141. doi: 10.1038/s41467-023-43974-w (PMC10709323; doi:10.1038/s41467-023-43974-w)
Supplement: Supplementary file 8 — Source Data [file 41467_2023_43974_MOESM8_ESM.xlsx]

## Sheet: Figure 3d
Figure 3d
qPCR of indicated cell lines using primers amplifying MIR200CHG
Log2 Relative RNA expression of MIR200CHG
	Hs746t	SNU668	MKKN1	OCUM-1	SNU620	SNU719	NUGC4	NCI-N87
1st repeat	-0.0498887	0.413657	0.305262	14.2878	11.7998	12.6799	10.4315	13.7994
2nd repeat	0.0498887	1.3365	1.90223	14.0389	11.5912	12.7457	10.52	13.807
3rd repeat	0.000574997	0.947641	1.91901	14.1606	11.8248	12.9813	10.6356	13.7931
immunobloting E-cadherin, Vimentin and α-tubulin
		E-cadherin						Vimentin								α-tubulin

## Sheet: Figure 3f
	Figure 3f
	RNA expression of MIR200CHG
	SNU668-DMSO	SNU668-5Aza	Hs746T-DMSO	Hs746T-5Aza
	6.45546e-08	0.00160808	1.03844e-06	0.00134442
	7.95591e-08	0.00131153	1.02045e-06	0.00140853
	7.24664e-08	0.0014278	9.34275e-07	0.00126201
	p=	7.36225e-05		6.02563e-06
		7.36225e-05
	Relative RNA expression of MIR200CHG
	SNU668-DMSO	SNU668-5Aza	Hs746T-DMSO	Hs746T-5Aza
	1	18745.3	0.997999	1328.43
	1	19632.3	1.0853	1188.96
	1	21985.5	0.923253	982.796
	Log2 Relative RNA expression of MIR200CHG
	SNU668-DMSO	SNU668-5Aza	Hs746T-DMSO	Hs746T-5Aza
	0	14.1942	-0.00288956	10.5878
	0	14.2609	0.118091	10.4278
	0	14.4243	-0.115202	10.1531
p-value	3.13277e-09		2.19392e-07

## Sheet: Figure 3g
	Figure 3g
	relative wound confluence (%)
	repeat	SNU668-DMSO	SNU668 5-Aza	Hs746t-DMSO	Hs746t 5-Aza
	1	56.8648	27.0412	44.1932	13.8339
	2	63.9243	27.802	44.361	19.2399
	3	70.3716	32.6697	44.7541	24.5812
	4	74.9073	36.109	53.0163	26.7835
	5	76.4877	36.3762	62.6813	27.7724
	p-value	2.16409e-05		0.000281385

## Sheet: Figure 3h
Figure 3h
	Number of cells passing through the transwell.
	repeat	Hs746t DMSO	Hs746t 5-aza
	1	165	128
	2	161	129
	3	179	138
	4	165	128
	5	166	110
	p-value	7.70811e-05
	repeat	SNU668 DMSO	SNU668 5-aza
	1	311	221
	2	309	189
	3	321	182
	4	316	184
	5	313	203
	p-value	2.86723e-07

## Sheet: Figure 3j
Figure 3j
Proportion of MIR200CHG localized in the cytoplasm and nuclear of NCI-N87 cells(%).
	Cytoplasmic			Nuclear
GAPDH	68.8263	68.1992	67.8401	31.1737	31.8008	32.1599
U6	25.0214	31.1156	28.5071	74.9786	68.8844	71.4929
MIR200CHG	84.4864	88.9558	83.8944	15.5136	11.0442	16.1057

## Sheet: Figure 4a
Figure 4a
Number of cells passing through the transwell.
	repeat	Hs746t-Vector	Hs747t-MIR200CHG	SNU668-Vector	SNU668-MIR200CHG
	1	32	13	117	16
	2	36	11	111	15
	3	31	13	132	17
	4	27	15	109	18
	5	33	12	107	19
	p-value	2.39166e-06		2.34046e-08

## Sheet: Figure 4b
Figure 4b
Relative wound confluence (%)
	repeat	Hs746t-Vector	Hs747t-MIR200CHG	SNU668-Vector	SNU668-MIR200CHG
	1	60	30	60	34
	2	70	35	58	30
	3	64	32	63	32
	p-value	0.000572572		0.000107369

## Sheet: Figure 4d
Figure 4d
RT-qPCR of indicated cell lines using primer amplifying TJP1, VIM, FN1 and ZEB1.
Relative mRNA expression
		Hs746t-Vector			Hs746t-MIR200CHG			p-value
	TJP1	1.00003	1.04423	0.957639	2.05313	1.63007	1.63014	0.00576816
	VIM	0.935188	1.09668	0.975041	0.555519	0.58613	0.526507	0.000978177
	FN1	0.744016	1.17252	1.1463	0.450986	0.617282	0.649891	0.0418016
	ZEB1	0.907152	1.08255	1.01829	0.369916	0.379411	0.319498	0.000289392
		SNU668-Vector			SNU668-MIR200CHG			p-value
	TJP1	0.928415	1.14078	0.944187	2.35622	2.60469	2.2783	0.000299317
	VIM	0.969994	0.990537	1.04078	0.918209	0.862164	0.8026	0.0241245
	FN1	0.963974	1.03353	1.00372	0.0764827	0.0787278	0.069494	1.39453e-06
	ZEB1	0.994056	1.00487	1.0011	0.684171	0.658973	0.690876	6.03787e-06

## Sheet: Figure 4e
Figure 4e
Immunoblotting detection of ZO1, Fibronectin, ZEB1, Vimentin and α-Tubulin expression in indicated cell lines.

## Sheet: Figure 4g
Figure 4g
Lymph node metastasis and Lymph node volume (mm3) of Hs746t xenografts with or without MIR200CHG overexpression.
	Mouse No.	LN Metastasis	LN size/mm^3
	Vector-1	Yes	40.96
	Vector-2	Yes	30.576
	Vector-3	Yes	20
	Vector-4	Yes	30.6
	Vector-5	No	16.128
	Vector-6	Yes	26.656
	Vector-7	Yes	25.088
	Vector-8	Yes	23.52
	MIR200CHG-1	No	10.83
	MIR200CHG-2	No	14.036
	MIR200CHG-3	Yes	20.16
	MIR200CHG-4	No	11.2
	MIR200CHG-5	Yes	19.584
	MIR200CHG-6	Yes	14.52
	MIR200CHG-7	Yes	15.004
	MIR200CHG-8	No	9.072
		p-value	0.00111104

[truncated: 54 more sheets: Figure 5a, Figure 5b, Figure 5e, Figure 5h, Figure 5i, Figure 5j, Figure 6b, Figure 6c, Figure 6d, Figure 6e, Figure 6f, Figure 6g, Figure 6h, Figure 6i, Figure 6j, Figure 7b, Figure 7c, Figure 7d, Figure 7e, Figure 7f …]
